# Supplementary material for: Crystal structure of 4-oxo-4H-chromene-3-carb­oxy­lic acid
Source: Acta Crystallogr E Crystallogr Commun. 2015 Jul 17;71(Pt 8):o580–1. doi: 10.1107/S2056989015013456 (PMC4571407; doi:10.1107/S2056989015013456)
Supplement: Supplementary file 1 [file e-71-0o580-sup1.cif]

##############################################################################
#                                                                            #
# This CIF contains the data in a paper accepted for publication in          #
# Acta Crystallographica Section E. It conforms to the requirements of       #
# Notes for Authors for Acta Crystallographica Section E, and has been       #
# peer reviewed under the auspices of the IUCr Commission on Journals.       #
#                                                                            #
# Full details of the Crystallographic Information File format               #
# are given in the paper "The Crystallographic Information File (CIF):       #
# a New Standard Archive File for Crystallography" by S. R. Hall, F. H.      #
# Allen and I. D. Brown [Acta Cryst. (1991), A47, 655-685].                  #
#                                                                            #
# The current version of the core CIF dictionary is obtainable from          #
# ftp://ftp.iucr.org/pub/cif_core.dic.                                       #
#                                                                            #
# Software is freely available for graphical display of the structure(s)     #
# in this CIF. For information consult the CIF software page                 #
# http://www.iucr.org/resources/cif/software.                                #
#                                                                            #
# This file may be used for bona fide research purposes within the           #
# scientific community so long as proper attribution is given to the journal # 
# article from which it was obtained.                                        #
#                                                                            #
##############################################################################
data_General
_audit_creation_method     'by CrystalStructure 4.0'
_journal_date_recd_electronic     2015-07-13
_journal_date_accepted     2015-07-14
_journal_name_full     'Acta Crystallographica, Section E'
_journal_year     2015
_journal_volume     71
_journal_issue      8
_journal_page_first     o580
_journal_page_last     o581
_journal_paper_category     HO
_journal_paper_doi     10.1107/S2056989015013456
_journal_coeditor_code     TK5375
_publ_contact_author_name     'Yoshinobu Ishikawa'
_publ_contact_author_address
;
School of Pharmaceutical Sciences
University of Shizuoka
52-1 Yada, Suruga-ku, Shizuoka 422-8526
Japan
;
_publ_contact_author_email     'ishi206@u-shizuoka-ken.ac.jp'
_publ_contact_author_fax     '+81-542645645'
_publ_contact_author_phone     '+81-542645645'
_publ_section_title
;
Crystal structure of 4-oxo-4<i>H</i>-chromene-3-carboxylic acid
;
_publ_section_title_footnote     .
loop_
    _publ_author_name
    _publ_author_footnote
    _publ_author_address
    'Ishikawa, Yoshinobu' .
;
School of Pharmaceutical Sciences,
University of Shizuoka,
52-1 Yada, Suruga-ku, Shizuoka 422-8526, Japan
;
_publ_section_synopsis     .
data_I
_database_code_depnum_ccdc_archive 'CCDC 1412580'
_chemical_name_systematic
;
4-Oxo-4<i>H</i>-chromene-3-carboxylic acid
;
_chemical_formula_moiety     'C10 H6 O4'
_chemical_formula_sum     'C10 H6 O4'
_chemical_formula_iupac     'C10 H6 O4'
_chemical_formula_weight     190.15
_chemical_melting_point     ?
_symmetry_cell_setting     monoclinic
_symmetry_space_group_name_H-M     'P 21/n'
_symmetry_space_group_name_Hall     '-P 2yn'
loop_
    _symmetry_equiv_pos_site_id
    _symmetry_equiv_pos_as_xyz
    1 '+X,+Y,+Z'
    2 '1/2-X,1/2+Y,1/2-Z'
    3 '-X,-Y,-Z'
    4 '1/2+X,1/2-Y,1/2+Z'
_cell_length_a     18.017(8)
_cell_length_b     5.549(3)
_cell_length_c     8.017(5)
_cell_angle_alpha     90
_cell_angle_beta     92.49(4)
_cell_angle_gamma     90
_cell_volume     800.8(8)
_cell_formula_units_Z     4
_cell_measurement_reflns_used     25
_cell_measurement_theta_min     15.04
_cell_measurement_theta_max     17.34
_cell_measurement_temperature     100
_exptl_crystal_description     plate
_exptl_crystal_colour     colourless
_exptl_crystal_size_max     0.37
_exptl_crystal_size_mid     0.35
_exptl_crystal_size_min     0.05
_exptl_crystal_density_diffrn     1.577
_exptl_crystal_density_meas     ?
_exptl_crystal_density_method     'not measured'
_exptl_crystal_F_000     392.00
_exptl_absorpt_coefficient_mu     0.124
_exptl_absorpt_correction_type     none
_diffrn_ambient_temperature     100
_diffrn_radiation_type     'Mo K\a'
_diffrn_radiation_wavelength     0.71069
_diffrn_measurement_device_type     'Rigaku AFC-7R'
_diffrn_measurement_method     \w-2\q
_diffrn_reflns_number     2228
_diffrn_reflns_av_R_equivalents     0.0975
_diffrn_reflns_theta_max     27.49
_diffrn_reflns_theta_full     27.50
_diffrn_measured_fraction_theta_max     0.999
_diffrn_measured_fraction_theta_full     0.999
_diffrn_reflns_limit_h_min     -23
_diffrn_reflns_limit_h_max     23
_diffrn_reflns_limit_k_min     0
_diffrn_reflns_limit_k_max     7
_diffrn_reflns_limit_l_min     -10
_diffrn_reflns_limit_l_max     5
_diffrn_standards_number     3
_diffrn_standards_interval_count     150
_diffrn_standards_decay_%     -1.593
_refine_special_details
;
Refinement was performed using all reflections. The weighted <i>R</i>-factor
(<i>wR</i>) and goodness of fit (<i>S</i>) are based on <i>F</i>^2^.
<i>R</i>-factor (gt) are based on <i>F</i>. The threshold expression of
<i>F</i>^2^ > 2.0 <i>\s</i>(<i>F</i>^2^) is used only for calculating
<i>R</i>-factor (gt).
;
_reflns_number_total     1831
_reflns_number_gt     1183
_reflns_threshold_expression     F^2^>2.0\s(F^2^)
_refine_ls_structure_factor_coef     Fsqd
_refine_ls_R_factor_gt     0.0466
_refine_ls_wR_factor_ref     0.1241
_refine_ls_goodness_of_fit_ref     1.037
_refine_ls_number_reflns     1831
_refine_ls_number_parameters     128
_refine_ls_number_restraints     0
_refine_ls_hydrogen_treatment     constr
_refine_ls_weighting_scheme     calc
_refine_ls_weighting_details
            'w = 1/[\s^2^(Fo^2^)+(0.0605P)^2^+0.0457P] where P=(Fo^2^+2Fc^2^)/3'
_atom_sites_solution_hydrogens     geom
_atom_sites_solution_primary     direct
_atom_sites_solution_secondary     difmap
_refine_ls_shift/su_max     0.000
_refine_diff_density_max     0.240
_refine_diff_density_min     -0.240
_refine_ls_extinction_method     none
_refine_ls_extinction_coef     ?
loop_
    _atom_type_symbol
    _atom_type_description
    _atom_type_scat_dispersion_real
    _atom_type_scat_dispersion_imag
    _atom_type_scat_source
    'C' 'C' 0.0033 0.0016
;
International Tables for Crystallography
(1992, Vol. C, Tables 4.2.6.8 and 6.1.1.4)
;
    'H' 'H' 0.0000 0.0000
;
International Tables for Crystallography
(1992, Vol. C, Table 6.1.1.4)
;
    'O' 'O' 0.0106 0.0060
;
International Tables for Crystallography
(1992, Vol. C, Tables 4.2.6.8 and 6.1.1.4)
;
_computing_data_collection
;
<i>WinAFC Diffractometer Control Software</i> (Rigaku, 1999)
;
_computing_cell_refinement
;
<i>WinAFC Diffractometer Control Software</i> (Rigaku, 1999)
;
_computing_data_reduction
;
<i>WinAFC Diffractometer Control Software</i> (Rigaku, 1999)
;
_computing_structure_solution
;
CrystalStructure (Rigaku, 2010)
;
_computing_structure_refinement
;
SHELXL97 (Sheldrick, 2008)
;
_computing_molecular_graphics
;
CrystalStructure (Rigaku, 2010)
;
_computing_publication_material
;
CrystalStructure (Rigaku, 2010)
;
loop_
    _atom_site_type_symbol
    _atom_site_label
    _atom_site_fract_x
    _atom_site_fract_y
    _atom_site_fract_z
    _atom_site_U_iso_or_equiv
    _atom_site_adp_type
    _atom_site_calc_flag
    _atom_site_refinement_flags
    _atom_site_occupancy
    _atom_site_symmetry_multiplicity
    _atom_site_disorder_assembly
    _atom_site_disorder_group
    O O1 0.05120(7) 1.2950(3) 0.66885(17) 0.0166(4) Uani d . 1.0 4 . .
    O O2 0.09613(7) 0.6952(3) 0.95238(17) 0.0190(4) Uani d . 1.0 4 . .
    O O3 0.22945(8) 0.8524(3) 1.00156(19) 0.0230(4) Uani d . 1.0 4 . .
    O O4 0.26339(8) 1.1851(3) 0.87416(19) 0.0233(4) Uani d . 1.0 4 . .
    C C1 0.11926(10) 1.2529(4) 0.7381(3) 0.0165(5) Uani d . 1.0 4 . .
    C C2 0.13725(10) 1.0587(4) 0.8324(3) 0.0147(4) Uani d . 1.0 4 . .
    C C3 0.08209(10) 0.8780(4) 0.8660(3) 0.0145(4) Uani d . 1.0 4 . .
    C C4 -0.05085(10) 0.7609(4) 0.8086(3) 0.0158(4) Uani d . 1.0 4 . .
    C C5 -0.11971(11) 0.8094(4) 0.7329(3) 0.0184(5) Uani d . 1.0 4 . .
    C C6 -0.13077(11) 1.0194(4) 0.6379(3) 0.0192(5) Uani d . 1.0 4 . .
    C C7 -0.07373(11) 1.1805(4) 0.6183(3) 0.0167(4) Uani d . 1.0 4 . .
    C C8 0.00821(10) 0.9221(4) 0.7888(3) 0.0150(4) Uani d . 1.0 4 . .
    C C9 -0.00452(10) 1.1301(4) 0.6937(3) 0.0143(4) Uani d . 1.0 4 . .
    C C10 0.21539(11) 1.0393(4) 0.9027(3) 0.0171(5) Uani d . 1.0 4 . .
    H H1 0.1572 1.3676 0.7193 0.0197 Uiso calc R 1.0 4 . .
    H H2 -0.0435 0.6191 0.8737 0.0190 Uiso calc R 1.0 4 . .
    H H3 -0.1596 0.6999 0.7454 0.0221 Uiso calc R 1.0 4 . .
    H H4 -0.1783 1.0509 0.5864 0.0231 Uiso calc R 1.0 4 . .
    H H5 -0.0815 1.3234 0.5546 0.0200 Uiso calc R 1.0 4 . .
    H H6 0.1909 0.7684 1.0077 0.0276 Uiso calc R 1.0 4 . .
loop_
    _atom_site_aniso_label
    _atom_site_aniso_U_11
    _atom_site_aniso_U_22
    _atom_site_aniso_U_33
    _atom_site_aniso_U_12
    _atom_site_aniso_U_13
    _atom_site_aniso_U_23
    O1 0.0147(7) 0.0167(7) 0.0185(7) -0.0005(6) 0.0009(6) 0.0031(6)
    O2 0.0196(7) 0.0168(7) 0.0205(8) 0.0020(6) -0.0015(6) 0.0056(6)
    O3 0.0172(7) 0.0263(9) 0.0251(8) 0.0013(7) -0.0030(6) 0.0042(7)
    O4 0.0167(7) 0.0240(8) 0.0290(9) -0.0021(7) -0.0005(6) -0.0028(7)
    C1 0.0129(9) 0.0190(10) 0.0176(10) 0.0012(8) 0.0020(8) -0.0018(8)
    C2 0.0147(9) 0.0156(10) 0.0140(9) 0.0006(8) 0.0026(8) -0.0008(8)
    C3 0.0164(9) 0.0154(10) 0.0118(9) 0.0013(8) 0.0015(7) -0.0044(8)
    C4 0.0174(9) 0.0144(10) 0.0156(10) -0.0001(8) 0.0017(8) -0.0006(8)
    C5 0.0153(9) 0.0201(10) 0.0200(10) -0.0037(8) 0.0018(8) -0.0022(9)
    C6 0.0165(10) 0.0250(11) 0.0160(10) 0.0046(9) -0.0018(8) -0.0042(9)
    C7 0.0197(9) 0.0155(10) 0.0147(9) 0.0043(8) -0.0009(8) -0.0011(8)
    C8 0.0159(9) 0.0154(10) 0.0139(9) 0.0002(8) 0.0020(7) -0.0022(8)
    C9 0.0154(9) 0.0143(10) 0.0135(9) -0.0013(8) 0.0026(7) -0.0015(8)
    C10 0.0167(10) 0.0203(11) 0.0141(9) 0.0036(8) -0.0004(8) -0.0041(9)
_geom_special_details     .
loop_
    _geom_bond_atom_site_label_1
    _geom_bond_atom_site_label_2
    _geom_bond_site_symmetry_1
    _geom_bond_site_symmetry_2
    _geom_bond_distance
    _geom_bond_publ_flag
    O1 C1 . . 1.344(3) no
    O1 C9 . . 1.379(3) no
    O2 C3 . . 1.248(3) no
    O3 C10 . . 1.323(3) no
    O4 C10 . . 1.213(3) no
    C1 C2 . . 1.348(3) no
    C2 C3 . . 1.445(3) no
    C2 C10 . . 1.497(3) no
    C3 C8 . . 1.464(3) no
    C4 C5 . . 1.384(3) no
    C4 C8 . . 1.404(3) no
    C5 C6 . . 1.402(3) no
    C6 C7 . . 1.377(3) no
    C7 C9 . . 1.390(3) no
    C8 C9 . . 1.397(3) no
    O3 H6 . . 0.840 no
    C1 H1 . . 0.950 no
    C4 H2 . . 0.950 no
    C5 H3 . . 0.950 no
    C6 H4 . . 0.950 no
    C7 H5 . . 0.950 no
loop_
    _geom_contact_atom_site_label_1
    _geom_contact_atom_site_label_2
    _geom_contact_distance
    _geom_contact_site_symmetry_1
    _geom_contact_site_symmetry_2
    _geom_contact_publ_flag
    O1 C3 2.843(3) . . no
    O2 O3 2.570(3) . . no
    O2 C1 3.573(3) . . no
    O2 C4 2.865(3) . . no
    O2 C10 2.915(3) . . no
    O3 C3 2.828(3) . . no
    O4 C1 2.798(3) . . no
    C1 C7 3.589(3) . . no
    C1 C8 2.758(3) . . no
    C2 C9 2.770(3) . . no
    C4 C7 2.804(3) . . no
    C5 C9 2.762(3) . . no
    C6 C8 2.786(3) . . no
    O1 O2 3.255(3) . 1_565 no
    O1 C4 3.391(3) . 1_565 no
    O1 C5 3.547(3) . 3_576 no
    O1 C6 3.384(3) . 3_576 no
    O1 C7 3.537(3) . 3_576 no
    O2 O1 3.255(3) . 1_545 no
    O2 C1 3.035(3) . 1_545 no
    O2 C4 3.298(3) . 3_567 no
    O2 C7 3.550(3) . 3_577 no
    O2 C8 3.562(3) . 3_577 no
    O2 C9 3.482(3) . 3_577 no
    O3 O4 3.160(3) . 2_546 no
    O3 C1 3.447(3) . 2_546 no
    O3 C5 3.511(3) . 3_577 no
    O3 C5 3.346(3) . 4_565 no
    O3 C6 3.531(3) . 3_577 no
    O3 C6 3.399(3) . 4_565 no
    O4 O3 3.160(3) . 2_556 no
    O4 O4 3.437(3) . 2_546 no
    O4 O4 3.437(3) . 2_556 no
    O4 C1 3.346(3) . 2_546 no
    O4 C2 3.241(3) . 2_556 no
    O4 C6 3.232(3) . 4_575 no
    O4 C7 3.536(3) . 4_575 no
    O4 C10 3.002(3) . 2_556 no
    C1 O2 3.035(3) . 1_565 no
    C1 O3 3.447(3) . 2_556 no
    C1 O4 3.346(3) . 2_556 no
    C1 C6 3.386(4) . 3_576 no
    C2 O4 3.241(3) . 2_546 no
    C2 C4 3.478(4) . 3_577 no
    C2 C5 3.588(4) . 3_577 no
    C3 C4 3.356(3) . 3_577 no
    C3 C8 3.454(3) . 3_577 no
    C4 O1 3.391(3) . 1_545 no
    C4 O2 3.298(3) . 3_567 no
    C4 C2 3.478(4) . 3_577 no
    C4 C3 3.356(3) . 3_577 no
    C4 C7 3.580(4) . 1_545 no
    C5 O1 3.547(3) . 3_576 no
    C5 O3 3.511(3) . 3_577 no
    C5 O3 3.346(3) . 4_464 no
    C5 C2 3.588(4) . 3_577 no
    C5 C10 3.556(4) . 3_577 no
    C6 O1 3.384(3) . 3_576 no
    C6 O3 3.531(3) . 3_577 no
    C6 O3 3.399(3) . 4_464 no
    C6 O4 3.232(3) . 4_474 no
    C6 C1 3.386(4) . 3_576 no
    C7 O1 3.537(3) . 3_576 no
    C7 O2 3.550(3) . 3_577 no
    C7 O4 3.536(3) . 4_474 no
    C7 C4 3.580(4) . 1_565 no
    C7 C8 3.565(4) . 3_576 no
    C7 C9 3.394(4) . 3_576 no
    C8 O2 3.562(3) . 3_577 no
    C8 C3 3.454(3) . 3_577 no
    C8 C7 3.565(4) . 3_576 no
    C8 C8 3.519(4) . 3_577 no
    C9 O2 3.482(3) . 3_577 no
    C9 C7 3.394(4) . 3_576 no
    C9 C9 3.434(4) . 3_576 no
    C10 O4 3.002(3) . 2_546 no
    C10 C5 3.556(4) . 3_577 no
    O1 H5 2.5280 . . no
    O2 H2 2.6023 . . no
    O2 H6 1.7919 . . no
    O4 H1 2.4544 . . no
    O4 H6 2.8847 . . no
    C2 H6 2.3211 . . no
    C3 H1 3.2756 . . no
    C3 H2 2.6839 . . no
    C3 H6 2.3046 . . no
    C4 H4 3.2675 . . no
    C5 H5 3.2769 . . no
    C6 H2 3.2735 . . no
    C7 H3 3.2685 . . no
    C8 H3 3.2704 . . no
    C8 H5 3.2912 . . no
    C9 H1 3.1956 . . no
    C9 H2 3.2716 . . no
    C9 H4 3.2400 . . no
    C10 H1 2.5390 . . no
    H2 H3 2.3338 . . no
    H3 H4 2.3436 . . no
    H4 H5 2.3300 . . no
    O1 H2 3.0150 . 1_565 no
    O1 H5 2.8421 . 3_586 no
    O2 H1 2.8607 . 1_545 no
    O2 H2 2.4493 . 3_567 no
    O2 H3 3.4273 . 3_567 no
    O3 H1 2.7625 . 2_546 no
    O3 H3 3.4773 . 3_577 no
    O3 H3 2.7495 . 4_565 no
    O3 H4 3.5090 . 3_577 no
    O3 H4 2.8526 . 4_565 no
    O4 H1 2.4100 . 2_546 no
    O4 H4 2.4481 . 4_575 no
    O4 H5 3.0909 . 4_575 no
    O4 H6 3.2381 . 2_556 no
    C1 H2 3.5240 . 3_577 no
    C1 H4 3.3137 . 3_576 no
    C1 H5 3.3703 . 3_586 no
    C2 H2 3.4555 . 3_577 no
    C2 H4 3.5224 . 3_576 no
    C3 H1 3.3721 . 1_545 no
    C3 H2 3.5458 . 3_567 no
    C3 H2 3.5707 . 3_577 no
    C3 H5 3.5517 . 3_576 no
    C4 H5 3.2013 . 1_545 no
    C5 H5 3.1424 . 1_545 no
    C5 H6 3.4189 . 3_577 no
    C6 H1 3.5945 . 3_576 no
    C6 H6 3.3010 . 3_577 no
    C7 H2 3.2116 . 1_565 no
    C7 H3 3.4460 . 1_565 no
    C8 H5 3.3906 . 3_576 no
    C9 H2 3.1673 . 1_565 no
    C10 H1 2.7081 . 2_546 no
    C10 H3 3.3630 . 3_577 no
    C10 H4 3.2814 . 4_575 no
    H1 O2 2.8607 . 1_565 no
    H1 O3 2.7625 . 2_556 no
    H1 O4 2.4100 . 2_556 no
    H1 C3 3.3721 . 1_565 no
    H1 C6 3.5945 . 3_576 no
    H1 C10 2.7081 . 2_556 no
    H1 H4 3.4096 . 3_576 no
    H1 H5 3.0597 . 3_586 no
    H1 H6 3.2466 . 1_565 no
    H1 H6 3.3979 . 2_556 no
    H2 O1 3.0150 . 1_545 no
    H2 O2 2.4493 . 3_567 no
    H2 C1 3.5240 . 3_577 no
    H2 C2 3.4555 . 3_577 no
    H2 C3 3.5458 . 3_567 no
    H2 C3 3.5707 . 3_577 no
    H2 C7 3.2116 . 1_545 no
    H2 C9 3.1673 . 1_545 no
    H2 H2 2.8347 . 3_567 no
    H2 H5 3.0909 . 1_545 no
    H2 H6 3.5767 . 3_567 no
    H3 O2 3.4273 . 3_567 no
    H3 O3 3.4773 . 3_577 no
    H3 O3 2.7495 . 4_464 no
    H3 C7 3.4460 . 1_545 no
    H3 C10 3.3630 . 3_577 no
    H3 H4 3.3726 . 2_446 no
    H3 H5 2.9785 . 1_545 no
    H3 H6 3.3289 . 3_567 no
    H3 H6 3.2355 . 4_464 no
    H4 O3 3.5090 . 3_577 no
    H4 O3 2.8526 . 4_464 no
    H4 O4 2.4481 . 4_474 no
    H4 C1 3.3137 . 3_576 no
    H4 C2 3.5224 . 3_576 no
    H4 C10 3.2814 . 4_474 no
    H4 H1 3.4096 . 3_576 no
    H4 H3 3.3726 . 2_456 no
    H4 H6 3.4215 . 3_577 no
    H4 H6 2.9941 . 4_464 no
    H5 O1 2.8421 . 3_586 no
    H5 O4 3.0909 . 4_474 no
    H5 C1 3.3703 . 3_586 no
    H5 C3 3.5517 . 3_576 no
    H5 C4 3.2013 . 1_565 no
    H5 C5 3.1424 . 1_565 no
    H5 C8 3.3906 . 3_576 no
    H5 H1 3.0597 . 3_586 no
    H5 H2 3.0909 . 1_565 no
    H5 H3 2.9785 . 1_565 no
    H6 O4 3.2381 . 2_546 no
    H6 C5 3.4189 . 3_577 no
    H6 C6 3.3010 . 3_577 no
    H6 H1 3.2466 . 1_545 no
    H6 H1 3.3979 . 2_546 no
    H6 H2 3.5767 . 3_567 no
    H6 H3 3.3289 . 3_567 no
    H6 H3 3.2355 . 4_565 no
    H6 H4 3.4215 . 3_577 no
    H6 H4 2.9941 . 4_565 no
loop_
    _geom_angle_atom_site_label_1
    _geom_angle_atom_site_label_2
    _geom_angle_atom_site_label_3
    _geom_angle_site_symmetry_1
    _geom_angle_site_symmetry_2
    _geom_angle_site_symmetry_3
    _geom_angle
    _geom_angle_publ_flag
    C1 O1 C9 . . . 118.80(16) no
    O1 C1 C2 . . . 124.29(18) no
    C1 C2 C3 . . . 120.57(17) no
    C1 C2 C10 . . . 117.90(18) no
    C3 C2 C10 . . . 121.53(17) no
    O2 C3 C2 . . . 122.87(17) no
    O2 C3 C8 . . . 121.96(17) no
    C2 C3 C8 . . . 115.17(17) no
    C5 C4 C8 . . . 119.74(19) no
    C4 C5 C6 . . . 120.23(19) no
    C5 C6 C7 . . . 120.86(19) no
    C6 C7 C9 . . . 118.65(19) no
    C3 C8 C4 . . . 121.68(18) no
    C3 C8 C9 . . . 119.59(17) no
    C4 C8 C9 . . . 118.73(17) no
    O1 C9 C7 . . . 116.64(17) no
    O1 C9 C8 . . . 121.58(17) no
    C7 C9 C8 . . . 121.78(18) no
    O3 C10 O4 . . . 121.07(19) no
    O3 C10 C2 . . . 115.74(18) no
    O4 C10 C2 . . . 123.19(19) no
    C10 O3 H6 . . . 109.466 no
    O1 C1 H1 . . . 117.850 no
    C2 C1 H1 . . . 117.864 no
    C5 C4 H2 . . . 120.128 no
    C8 C4 H2 . . . 120.133 no
    C4 C5 H3 . . . 119.885 no
    C6 C5 H3 . . . 119.886 no
    C5 C6 H4 . . . 119.563 no
    C7 C6 H4 . . . 119.572 no
    C6 C7 H5 . . . 120.665 no
    C9 C7 H5 . . . 120.682 no
loop_
    _geom_torsion_atom_site_label_1
    _geom_torsion_atom_site_label_2
    _geom_torsion_atom_site_label_3
    _geom_torsion_atom_site_label_4
    _geom_torsion_site_symmetry_1
    _geom_torsion_site_symmetry_2
    _geom_torsion_site_symmetry_3
    _geom_torsion_site_symmetry_4
    _geom_torsion
    _geom_torsion_publ_flag
    C1 O1 C9 C7 . . . . -179.46(15) no
    C1 O1 C9 C8 . . . . 0.1(3) no
    C9 O1 C1 C2 . . . . -0.4(3) no
    C9 O1 C1 H1 . . . . 179.6 no
    H6 O3 C10 O4 . . . . -179.4 no
    H6 O3 C10 C2 . . . . 1.5 no
    O1 C1 C2 C3 . . . . -0.1(3) no
    O1 C1 C2 C10 . . . . -179.20(16) no
    H1 C1 C2 C3 . . . . 179.9 no
    H1 C1 C2 C10 . . . . 0.8 no
    C1 C2 C3 O2 . . . . 179.94(17) no
    C1 C2 C3 C8 . . . . 0.9(3) no
    C1 C2 C10 O3 . . . . 176.58(17) no
    C1 C2 C10 O4 . . . . -2.5(3) no
    C3 C2 C10 O3 . . . . -2.5(3) no
    C3 C2 C10 O4 . . . . 178.41(17) no
    C10 C2 C3 O2 . . . . -1.0(3) no
    C10 C2 C3 C8 . . . . 179.91(15) no
    O2 C3 C8 C4 . . . . 0.2(3) no
    O2 C3 C8 C9 . . . . 179.82(16) no
    C2 C3 C8 C4 . . . . 179.26(15) no
    C2 C3 C8 C9 . . . . -1.1(3) no
    C5 C4 C8 C3 . . . . -179.76(16) no
    C5 C4 C8 C9 . . . . 0.6(3) no
    C8 C4 C5 C6 . . . . -0.5(3) no
    C8 C4 C5 H3 . . . . 179.5 no
    H2 C4 C5 C6 . . . . 179.5 no
    H2 C4 C5 H3 . . . . -0.5 no
    H2 C4 C8 C3 . . . . 0.2 no
    H2 C4 C8 C9 . . . . -179.4 no
    C4 C5 C6 C7 . . . . -0.1(3) no
    C4 C5 C6 H4 . . . . 180.0 no
    H3 C5 C6 C7 . . . . 180.0 no
    H3 C5 C6 H4 . . . .  0.0 no
    C5 C6 C7 C9 . . . . 0.5(3) no
    C5 C6 C7 H5 . . . . -179.5 no
    H4 C6 C7 C9 . . . . -179.5 no
    H4 C6 C7 H5 . . . . 0.5 no
    C6 C7 C9 O1 . . . . 179.18(17) no
    C6 C7 C9 C8 . . . . -0.4(3) no
    H5 C7 C9 O1 . . . . -0.8 no
    H5 C7 C9 C8 . . . . 179.6 no
    C3 C8 C9 O1 . . . . 0.6(3) no
    C3 C8 C9 C7 . . . . -179.78(16) no
    C4 C8 C9 O1 . . . . -179.71(16) no
    C4 C8 C9 C7 . . . . -0.1(3) no
loop_
    _geom_hbond_atom_site_label_D
    _geom_hbond_atom_site_label_H
    _geom_hbond_atom_site_label_A
    _geom_hbond_site_symmetry_D
    _geom_hbond_site_symmetry_H
    _geom_hbond_site_symmetry_A
    _geom_hbond_distance_DH
    _geom_hbond_distance_HA
    _geom_hbond_distance_DA
    _geom_hbond_angle_DHA
    _geom_hbond_publ_flag
    O3 H6 O2 . . . 0.84 1.79 2.570(3) 153 yes
    C4 H2 O2 . . 3_567 0.95 2.45 3.298(3) 149 yes
    C1 H1 O4 . . 2_556 0.95 2.41 3.346(3) 168 yes
    C6 H4 O4 . . 4_474 0.95 2.45 3.232(3) 140 yes
_iucr_refine_instructions_details
;
TITL 4-Oxo-4H-chromene-3-carboxylic acid
CELL  0.71069 18.01720 5.54900 8.01690 90.000 92.487 90.000
ZERR  4 0.00740 0.00310 0.00460 0.000 0.039 0.000
LATT 1
SYMM .50-X, .50+Y, .50-Z
SFAC C H O
UNIT 40 24 16
SHEL 99999.000000 0.000000
L.S. 25
FMAP 2
PLAN -25
WPDB -2
HTAB
BOND $H
CONF
LIST 4
TEMP -173.0
ACTA
SIZE 0.370 0.350 0.050
WGHT    0.060500    0.045700
FVAR       0.80711
O1    3    0.051199    1.294993    0.668848    11.00000    0.01468    0.01666 =
         0.01846    0.00307    0.00094   -0.00054
O2    3    0.096128    0.695225    0.952376    11.00000    0.01959    0.01682 =
         0.02053    0.00555   -0.00149    0.00202
O3    3    0.229449    0.852410    1.001555    11.00000    0.01717    0.02627 =
         0.02512    0.00416   -0.00302    0.00126
AFIX 147
H6    2    0.190892    0.768358    1.007755    11.00000   -1.20000
AFIX   0
O4    3    0.263393    1.185060    0.874164    11.00000    0.01672    0.02404 =
         0.02898   -0.00277   -0.00054   -0.00214
C1    1    0.119257    1.252922    0.738095    11.00000    0.01294    0.01900 =
         0.01755   -0.00176    0.00196    0.00123
AFIX  43
H1    2    0.157154    1.367569    0.719316    11.00000   -1.20000
AFIX   0
C2    1    0.137252    1.058721    0.832432    11.00000    0.01470    0.01559 =
         0.01397   -0.00077    0.00256    0.00062
C3    1    0.082086    0.877981    0.865971    11.00000    0.01635    0.01544 =
         0.01180   -0.00437    0.00150    0.00133
C4    1   -0.050851    0.760896    0.808612    11.00000    0.01743    0.01445 =
         0.01561   -0.00060    0.00173   -0.00013
AFIX  43
H2    2   -0.043550    0.619136    0.873712    11.00000   -1.20000
AFIX   0
C5    1   -0.119705    0.809347    0.732927    11.00000    0.01532    0.02006 =
         0.02000   -0.00225    0.00180   -0.00365
AFIX  43
H3    2   -0.159626    0.699880    0.745382    11.00000   -1.20000
AFIX   0
C6    1   -0.130773    1.019353    0.637945    11.00000    0.01652    0.02501 =
         0.01599   -0.00419   -0.00178    0.00461
AFIX  43
H4    2   -0.178260    1.050871    0.586428    11.00000   -1.20000
AFIX   0
C7    1   -0.073735    1.180533    0.618332    11.00000    0.01965    0.01547 =
         0.01471   -0.00112   -0.00094    0.00431
AFIX  43
H5    2   -0.081506    1.323367    0.554618    11.00000   -1.20000
AFIX   0
C8    1    0.008213    0.922127    0.788817    11.00000    0.01589    0.01537 =
         0.01387   -0.00222    0.00204    0.00017
C9    1   -0.004521    1.130049    0.693662    11.00000    0.01538    0.01430 =
         0.01353   -0.00149    0.00261   -0.00128
C10   1    0.215389    1.039302    0.902698    11.00000    0.01674    0.02034 =
         0.01407   -0.00410   -0.00044    0.00360
HKLF 4
REM  4-Oxo-4H-chromene-3-carboxylic acid
REM R1 =  0.0466 for   1183 Fo > 4sig(Fo)  and  0.1029 for all   1831 data
REM    128 parameters refined using      0 restraints
END
WGHT      0.0605      0.0418
REM Highest difference peak  0.235,  deepest hole -0.239,  1-sigma level  0.065
Q1    1   0.1370  0.8507  1.0931  11.00000  0.05    0.24
Q2    1   0.0420  0.9018  0.8130  11.00000  0.05    0.23
Q3    1  -0.2566  1.1370  0.6216  11.00000  0.05    0.22
Q4    1   0.0001  1.0440  0.7765  11.00000  0.05    0.20
Q5    1  -0.1215  1.0327  0.8407  11.00000  0.05    0.20
Q6    1   0.1730  1.0377  0.8620  11.00000  0.05    0.20
Q7    1  -0.0503  1.2376  0.4492  11.00000  0.05    0.20
Q8    1  -0.0978  1.0752  0.6011  11.00000  0.05    0.20
Q9    1  -0.0208  0.6113  0.9564  11.00000  0.05    0.20
Q10   1  -0.2195  0.9107  0.6954  11.00000  0.05    0.19
Q11   1   0.0567  0.4749  0.9414  11.00000  0.05    0.19
Q12   1   0.1191  0.9629  0.8129  11.00000  0.05    0.19
Q13   1   0.3223  1.1426  0.7810  11.00000  0.05    0.19
Q14   1   0.1403  1.3628  0.6950  11.00000  0.05    0.18
Q15   1   0.0209  0.7186  0.6395  11.00000  0.05    0.18
Q16   1   0.0188  1.2222  0.6994  11.00000  0.05    0.18
Q17   1   0.0395  0.5900  0.8644  11.00000  0.05    0.18
Q18   1   0.1378  1.1237  0.7410  11.00000  0.05    0.18
Q19   1   0.2173  0.6508  1.1544  11.00000  0.05    0.18
Q20   1  -0.0152  0.8274  0.7633  11.00000  0.05    0.18
Q21   1   0.1613  0.9385  0.6968  11.00000  0.05    0.17
Q22   1   0.2815  1.3774  0.8141  11.00000  0.05    0.17
Q23   1  -0.1190  0.8632  0.9142  11.00000  0.05    0.17
Q24   1   0.0871  1.2516  0.6874  11.00000  0.05    0.17
Q25   1  -0.0934  0.8224  0.7945  11.00000  0.05    0.17
;
