# Supplementary material for: Crystal structure of 4-oxo-4H-chromene-3-carb­oxy­lic acid
Source: Acta Crystallogr E Crystallogr Commun. 2015 Jul 17;71(Pt 8):o580–1. doi: 10.1107/S2056989015013456 (PMC4571407; doi:10.1107/S2056989015013456)
Supplement: Supplementary file 2 [file e-71-0o580-Isup2.hkl]

# 
# h,k,l, Fc-squared, Fo-squared, sigma(Fo-squared) and status flag 
# 
data_I
_shelx_title ' 4-Oxo-4H-chromene-3-carboxylic acid' 
_shelx_refln_list_code          4 
_shelx_F_calc_maximum      157.48 
_exptl_crystal_F_000       392.00 
_reflns_d_resolution_high  0.7698 
 
loop_ 
 _symmetry_equiv_pos_as_xyz 
 'x, y, z' 
 '-x+1/2, y+1/2, -z+1/2' 
 '-x, -y, -z' 
 'x-1/2, -y-1/2, z-1/2' 
 
_cell_length_a    18.0172 
_cell_length_b     5.5490 
_cell_length_c     8.0169 
_cell_angle_alpha  90.000 
_cell_angle_beta   92.487 
_cell_angle_gamma  90.000 
 
_shelx_F_squared_multiplier     1.000 
 
loop_ 
 _refln_index_h 
 _refln_index_k 
 _refln_index_l 
 _refln_F_squared_calc 
 _refln_F_squared_meas 
 _refln_F_squared_sigma 
 _refln_observed_status 
   4   0   0        2.56        2.30      1.87 o 
   6   0   0     4473.65     4307.08     37.29 o 
   8   0   0     1998.41     2202.07     27.65 o 
  10   0   0       15.66       20.51      5.53 o 
  12   0   0       32.59       33.38      2.89 o 
  14   0   0      357.25      380.08      7.79 o 
  16   0   0      249.81      246.25      7.42 o 
  18   0   0      241.28      228.58      8.02 o 
  20   0   0        9.83       19.52      5.98 o 
  22   0   0      383.68      451.26     25.50 o 
   1   1   0     5096.55     4714.84     22.48 o 
   2   1   0      114.57      101.77      2.78 o 
   3   1   0      407.55      383.99      8.26 o 
   4   1   0      161.20      153.32      3.57 o 
   5   1   0      375.77      378.27      4.99 o 
   6   1   0      264.05      255.49      8.49 o 
   7   1   0      367.50      444.35     12.03 o 
   8   1   0     3873.55     3805.31     36.17 o 
   9   1   0     1270.86     1385.67     17.15 o 
  10   1   0      125.11      135.91      4.92 o 
  11   1   0       55.19       48.57      2.84 o 
  12   1   0        0.22       -1.49      3.89 o 
  13   1   0      348.95      310.71      7.58 o 
  14   1   0     3308.49     3327.39     24.55 o 
  15   1   0      537.83      501.73     17.48 o 
  16   1   0      191.29      168.15      7.25 o 
  17   1   0        4.30       -1.93      4.97 o 
  18   1   0      121.77      112.40      6.83 o 
  19   1   0       43.05        9.99    144.88 o 
  20   1   0      208.74      189.25     10.74 o 
  21   1   0       12.83     -127.19    159.27 o 
  22   1   0       41.74       30.50     67.79 o 
  23   1   0      183.76      192.55     27.09 o 
   0   2   0     4393.47     4092.34     41.54 o 
   1   2   0        0.05       -3.67      3.67 o 
   2   2   0      623.32      609.81     13.36 o 
   3   2   0      180.00      184.70      4.37 o 
   4   2   0        7.76        4.98      3.34 o 
   5   2   0      947.63     1022.11     19.34 o 
   6   2   0     2958.31     3338.02     31.43 o 
   7   2   0      642.82      700.55      9.21 o 
   8   2   0      204.44      224.95     18.30 o 
   9   2   0       38.75       29.18      4.41 o 
  10   2   0      151.84      177.93      5.93 o 
  11   2   0      121.49      133.57      9.01 o 
  12   2   0        0.01        2.97      6.88 o 
  13   2   0        0.48      -12.51     14.58 o 
  14   2   0      545.65      551.36     10.24 o 
  15   2   0      113.97      121.39      8.04 o 
  16   2   0       35.31       31.66      4.43 o 
  17   2   0       50.94       49.66      3.95 o 
  18   2   0      218.17      196.80     17.11 o 
  19   2   0       96.09       94.05      7.07 o 
  20   2   0       31.00       23.91      6.40 o 
  21   2   0        0.12        3.17      8.43 o 
  22   2   0        7.72       12.55      5.15 o 
   1   3   0       53.09       44.45      3.75 o 
   2   3   0      243.80      254.81      7.08 o 
   3   3   0      236.49      270.78      6.36 o 
   4   3   0      695.34      744.08      9.00 o 
   5   3   0       20.48       10.34      3.67 o 
   6   3   0       85.90       99.81      5.43 o 
   7   3   0        0.00       -1.22      4.75 o 
   8   3   0      131.85      122.15      6.09 o 
   9   3   0        7.96       11.49      3.75 o 
  10   3   0       28.55       29.93      4.12 o 
  11   3   0      221.36      220.25      7.96 o 
  12   3   0       10.37        9.70      5.06 o 
  13   3   0       96.90       91.06      6.69 o 
  14   3   0      115.84      116.61      7.49 o 
  15   3   0       47.60       46.12      4.01 o 
  16   3   0       70.56       77.65     11.14 o 
  17   3   0       36.85       11.12      8.92 o 
  18   3   0       97.58       90.94      7.18 o 
  19   3   0       17.91       12.57      9.81 o 
  20   3   0       78.66       78.81      5.36 o 
  21   3   0      120.04      128.23      7.08 o 
   0   4   0       11.53        0.43      7.68 o 
   1   4   0        2.64        0.45     10.29 o 
   2   4   0        0.19        5.39      4.23 o 
   3   4   0        3.03        7.06      5.29 o 
   4   4   0      507.42      538.53     12.20 o 
   5   4   0       35.73       29.74      4.35 o 
   6   4   0        1.45        1.50      6.08 o 
   7   4   0      419.02      409.55     16.12 o 
   8   4   0       28.07       31.18      6.89 o 
   9   4   0        6.29        7.27      8.25 o 
  10   4   0      149.00      126.17      7.78 o 
  11   4   0      113.15      126.28      8.10 o 
  12   4   0      839.49      814.61     12.81 o 
  13   4   0      517.94      549.29     11.36 o 
  14   4   0      111.65      100.48      8.09 o 
  15   4   0       36.99       30.54     13.24 o 
  16   4   0       29.22       45.01      6.70 o 
  17   4   0        3.78       10.49      8.02 o 
  18   4   0       17.53       23.37      5.18 o 
  19   4   0        0.00        2.53      7.27 o 
   1   5   0      215.58      218.58      7.32 o 
   2   5   0      420.73      439.21      9.28 o 
   3   5   0      141.42      157.09      6.66 o 
   4   5   0       25.67       20.47      3.66 o 
   5   5   0       22.34       21.33      3.70 o 
   6   5   0      114.15      117.60      6.60 o 
   7   5   0       21.85       30.35      4.35 o 
   8   5   0      169.91      191.77      8.24 o 
   9   5   0       29.42       16.64      5.46 o 
  10   5   0       63.13       64.74      5.04 o 
  11   5   0       73.67       64.92      6.82 o 
  12   5   0      217.56      226.84     11.31 o 
  13   5   0      124.15      112.63      7.53 o 
  14   5   0        9.39        3.19      9.91 o 
  15   5   0       71.79       87.99     10.34 o 
  16   5   0        8.24        2.80      8.43 o 
   0   6   0       27.85       12.79     12.50 o 
   1   6   0      251.22      256.39     15.93 o 
   2   6   0      110.63      127.84      6.93 o 
   3   6   0        4.18       -8.13     10.09 o 
   4   6   0        0.45       -2.46      8.92 o 
   5   6   0        5.14        4.73     11.32 o 
   6   6   0      162.02      146.68     14.88 o 
   7   6   0      212.89      184.32     11.32 o 
   8   6   0        0.01        6.96      9.83 o 
   9   6   0        2.03       -0.33     13.23 o 
  10   6   0        0.15       -2.26     18.91 o 
  11   6   0       20.44       23.59      7.50 o 
  12   6   0       23.53       19.90      7.68 o 
   1   7   0       20.30       19.37      6.85 o 
   2   7   0       19.91       24.81      6.89 o 
   3   7   0        0.89        4.18      9.39 o 
   4   7   0       33.84       30.72      6.91 o 
   5   7   0        3.55       11.19      9.57 o 
 -23   0   1        0.06       -2.16     14.94 o 
 -21   0   1        8.58       15.34     10.61 o 
 -19   0   1       80.41       87.10      6.72 o 
 -17   0   1       99.31       94.71      8.69 o 
 -15   0   1      447.40      438.54     12.77 o 
 -13   0   1       12.89       19.27      3.38 o 
 -11   0   1       63.15       60.94      4.78 o 
  -9   0   1      503.84      436.06    207.05 o 
  -7   0   1      136.35       56.51    176.29 o 
  -5   0   1      464.16      505.72      5.81 o 
  -3   0   1       99.47       74.74      3.75 o 
  -1   0   1      829.60      787.62     11.50 o 
   1   0   1     2925.68     2796.42     21.02 o 
   3   0   1     1493.24     1346.12     18.61 o 
   5   0   1      667.95      566.31      6.32 o 
   7   0   1     1772.36     1491.16    202.05 o 
   9   0   1     1247.52     1344.39     75.09 o 
  11   0   1       20.46       17.44      8.25 o 
  13   0   1      134.90      133.46      7.91 o 
  15   0   1       62.32       67.74      5.42 o 
  17   0   1      298.36      284.39     11.70 o 
  19   0   1        0.90       -7.84      7.84 o 
  21   0   1        8.24       24.21      7.60 o 
  23   0   1      142.28      148.67     12.57 o 
 -23   1   1       10.39       29.20     10.52 o 
 -22   1   1       14.95       12.42     14.32 o 
 -21   1   1        5.51       13.68      8.54 o 
 -20   1   1       15.58       21.02      8.55 o 
 -19   1   1       61.61       69.26      6.40 o 
 -18   1   1       73.98       78.80      6.39 o 
 -17   1   1      161.34      156.85     10.07 o 
 -16   1   1      365.85      374.94     12.43 o 
 -15   1   1      149.50      147.23      8.95 o 
 -14   1   1        0.01       -6.28      6.28 o 
 -13   1   1      148.00      139.19      8.09 o 
 -12   1   1       16.57       16.67      3.34 o 
 -11   1   1      159.38      181.80      5.85 o 
 -10   1   1       25.20       23.49      2.90 o 
  -9   1   1        2.88       -2.35      3.36 o 
  -8   1   1       15.80      -44.01    298.03 o 
  -7   1   1      504.62     1154.98    599.39 o 
  -6   1   1      524.19      476.27     25.79 o 
  -5   1   1        2.53       -3.08      3.08 o 
  -4   1   1     1785.58     1762.19     26.57 o 
  -3   1   1      186.98      218.21      4.92 o 
  -2   1   1      884.42      820.30      8.17 o 
  -1   1   1       25.03       19.43      2.50 o 
   0   1   1     1004.87      956.72     11.67 o 
   1   1   1      586.10      511.66      6.55 o 
   2   1   1     1737.86     1643.46     36.70 o 
   3   1   1      622.85      693.71      5.83 o 
   4   1   1      740.58      686.32      6.27 o 
   5   1   1       18.04        8.04      2.68 o 
   6   1   1       84.89      -13.52    601.17 o 
   7   1   1        5.20     1156.44    662.70 o 
   8   1   1        1.67     -153.50    511.83 o 
   9   1   1      560.96      537.82     20.10 o 
  10   1   1       67.19       68.60      3.92 o 
  11   1   1       48.29       43.97      4.21 o 
  12   1   1        0.63       -4.74      4.74 o 
  13   1   1        9.05       -2.95      5.93 o 
  14   1   1      228.30      229.23      9.90 o 
  15   1   1      279.31      306.25     10.95 o 
  16   1   1       17.32        9.72      7.48 o 
  17   1   1      109.46      120.72      9.33 o 
  18   1   1        1.05      -14.69     14.69 o 
  19   1   1        3.10        0.21     10.55 o 
  20   1   1        3.23        7.75     11.97 o 
  21   1   1       41.63       28.63     10.21 o 
  22   1   1        6.03      -16.13     16.13 o 
 -22   2   1        3.89        5.05      9.44 o 
 -21   2   1       45.14       47.94      6.71 o 
 -20   2   1       36.83       39.76      9.36 o 
 -19   2   1        2.47        4.44     11.85 o 
 -18   2   1      167.92      181.49     11.48 o 
 -17   2   1        1.09       -4.59      7.23 o 
 -16   2   1       55.48       59.25      5.76 o 
 -15   2   1       39.61       44.32      5.93 o 
 -14   2   1       47.71       41.57      5.73 o 
 -13   2   1      108.80       95.45      9.06 o 
 -12   2   1      322.53      332.74     11.18 o 
 -11   2   1      162.22      159.92      6.78 o 
 -10   2   1      169.14      163.04      7.10 o 
  -9   2   1        6.17       -4.64      4.71 o 
  -8   2   1      641.65      634.07     17.55 o 
  -7   2   1      491.95      579.63     19.45 o 
  -6   2   1      217.80      186.97      5.77 o 
  -5   2   1      367.87      405.56      6.64 o 
  -4   2   1      792.16      768.24     17.48 o 
  -3   2   1       37.46       26.28      2.74 o 
  -2   2   1       75.13       67.27      6.83 o 
  -1   2   1       42.86       37.00      2.56 o 
   0   2   1       59.27       69.54      3.73 o 
   1   2   1       42.34       38.37      2.62 o 
   2   2   1     1306.86     1439.03      9.70 o 
   3   2   1       70.27       79.59      5.98 o 
   4   2   1       35.94       45.06      2.89 o 
   5   2   1      208.57      216.69      5.56 o 
   6   2   1      264.86      299.94     20.86 o 
   7   2   1       21.67       55.57     19.66 o 
   8   2   1        2.22      -23.13     23.13 o 
   9   2   1      116.05      118.67     13.55 o 
  10   2   1      158.26      156.22      6.43 o 
  11   2   1      119.82      129.40     13.80 o 
  12   2   1       30.65       18.19      5.50 o 
  13   2   1       14.40       16.76      5.36 o 
  14   2   1      389.53      380.16     12.70 o 
  15   2   1      321.57      304.19     12.68 o 
  16   2   1       88.27       79.27      6.25 o 
  17   2   1       26.74       18.77      5.54 o 
  18   2   1       47.59       43.14      6.29 o 
  19   2   1        3.76        1.61     11.65 o 
  20   2   1       33.06       17.12     12.89 o 
  21   2   1        3.85        1.66      8.49 o 
  22   2   1       19.78       11.51      9.58 o 
 -21   3   1       44.65       66.88      7.05 o 
 -20   3   1        0.41        0.95      8.75 o 
 -19   3   1        3.82       -5.05     13.34 o 
 -18   3   1       32.46       28.89      9.13 o 
 -17   3   1       30.83       26.77      9.15 o 
 -16   3   1        8.62        9.90      7.45 o 
 -15   3   1        2.02       -7.40      7.40 o 
 -14   3   1       26.09       23.36      6.45 o 
 -13   3   1       14.85       10.52      8.64 o 
 -12   3   1      113.41      103.71      9.96 o 
 -11   3   1        3.17       -7.15      8.38 o 
 -10   3   1      119.00      108.59      9.73 o 
  -9   3   1        2.92       16.12      5.16 o 
  -8   3   1        8.93       51.10     27.87 o 
  -7   3   1       20.99       21.53      4.07 o 
  -6   3   1       32.99       31.43     11.83 o 
  -5   3   1       45.31       42.20     11.54 o 
  -4   3   1     1009.04     1008.73     22.16 o 
  -3   3   1       18.29       10.65      8.77 o 
  -2   3   1        3.31       -7.74     10.95 o 
  -1   3   1        2.34       13.07      7.34 o 
   0   3   1      119.66      114.26      5.69 o 
   1   3   1       93.40      109.48     14.46 o 
   2   3   1     1913.20     1947.85     28.62 o 
   3   3   1      595.80      632.63     14.53 o 
   4   3   1      112.30       95.13      5.51 o 
   5   3   1      278.34      265.72      8.83 o 
   6   3   1      395.48      423.32      8.29 o 
   7   3   1        9.21       18.79      3.72 o 
   8   3   1      191.57      189.36      7.36 o 
   9   3   1        3.79        2.62      7.80 o 
  10   3   1      966.27     1015.08     17.35 o 
  11   3   1      431.09      407.72     13.52 o 
  12   3   1       10.62       18.45      5.96 o 
  13   3   1       37.56       35.97      6.77 o 
  14   3   1        3.08        0.17      9.10 o 
  15   3   1        0.22        8.26      6.91 o 
  16   3   1      155.19      163.27     10.48 o 
  17   3   1        2.15       -7.40     12.10 o 
  18   3   1        5.69       -9.13     13.37 o 
  19   3   1        7.21        4.91      8.47 o 
  20   3   1       90.68      106.27      8.15 o 
  21   3   1       24.57       27.46      7.20 o 
 -19   4   1        8.47       15.15     10.36 o 
 -18   4   1       96.68       97.69      8.09 o 
 -17   4   1        0.47        2.01      9.86 o 
 -16   4   1        1.38       11.65     12.91 o 
 -15   4   1       23.58        6.69     13.02 o 
 -14   4   1        0.03       -7.06      8.64 o 
 -13   4   1       21.99       33.89      6.25 o 
 -12   4   1     1505.15     1397.53     22.98 o 
 -11   4   1        2.28       -1.00     10.02 o 
 -10   4   1       54.76       46.99      7.15 o 
  -9   4   1       15.96       23.78      6.23 o 
  -8   4   1       22.35       20.66      6.43 o 
  -7   4   1       40.41       46.64      6.25 o 
  -6   4   1       38.03       42.77      6.28 o 
  -5   4   1       38.20       38.88      6.16 o 
  -4   4   1     2047.94     2005.99     23.06 o 
  -3   4   1       71.66       63.43      6.14 o 
  -2   4   1       24.24       30.96      5.68 o 
  -1   4   1        7.95       24.18      5.37 o 
   0   4   1       44.65       40.69      5.88 o 
   1   4   1        7.98       10.09      7.51 o 
   2   4   1       43.42       41.97      5.80 o 
   3   4   1        0.01        2.62      7.46 o 
   4   4   1       55.25       65.26      6.14 o 
   5   4   1        0.41       -1.03      8.43 o 
   6   4   1        0.08       10.44      8.40 o 
   7   4   1        0.25       -3.22      8.83 o 
   8   4   1        0.53       -5.34      8.72 o 
   9   4   1        0.00        3.41      8.61 o 
  10   4   1      930.59      858.03     18.61 o 
  11   4   1      204.37      224.70     12.36 o 
  12   4   1      205.81      191.35     10.79 o 
  13   4   1       17.79        9.78      8.09 o 
  14   4   1        6.30        7.09      7.78 o 
  15   4   1        0.18       13.05     12.48 o 
  16   4   1       34.60       36.89      9.70 o 
  17   4   1       13.40       18.65      6.94 o 
  18   4   1       15.19        9.72     11.05 o 
  19   4   1      181.87      212.15     14.52 o 
 -16   5   1        0.15       -6.91     11.31 o 
 -15   5   1        9.51       11.61     11.04 o 
 -14   5   1       50.34       55.43      8.32 o 
 -13   5   1      169.36      167.34     15.64 o 
 -12   5   1      150.00      132.12     11.04 o 
 -11   5   1       95.56       74.68     10.16 o 
 -10   5   1       21.80       14.46      9.73 o 
  -9   5   1       94.70       79.10      7.25 o 
  -8   5   1        9.60       12.89      6.20 o 
  -7   5   1       20.78        7.35      8.70 o 
  -6   5   1       45.09       50.63      6.00 o 
  -5   5   1      128.55      125.08      9.52 o 
  -4   5   1     1005.43      982.20     18.79 o 
  -3   5   1      614.64      638.42     15.47 o 
  -2   5   1      226.73      209.78     10.29 o 
  -1   5   1      137.45      155.13      9.56 o 
   0   5   1       46.07       46.65      5.10 o 
   1   5   1      169.31      178.91      9.20 o 
   2   5   1      842.10      907.51     17.68 o 
   3   5   1      343.91      351.27     12.23 o 
   4   5   1        1.93       -3.88      6.82 o 
   5   5   1      209.12      210.41     10.59 o 
   6   5   1       23.98       20.52      5.79 o 
   7   5   1       21.21        4.44      8.81 o 
   8   5   1        0.92       -7.89      8.86 o 
   9   5   1       32.76       32.97      6.57 o 
  10   5   1      199.40      185.15     12.34 o 
  11   5   1      195.55      162.43     15.00 o 
  12   5   1        0.09        0.12     13.52 o 
  13   5   1        0.94        9.43     13.46 o 
  14   5   1        2.86        8.90     10.75 o 
  15   5   1       19.41       25.87      8.38 o 
  16   5   1       31.30       25.11      8.11 o 
 -12   6   1        1.32       -9.81     13.31 o 
 -11   6   1      103.01      110.13     10.38 o 
 -10   6   1        0.08       12.82     11.88 o 
  -9   6   1       60.85       87.24      9.26 o 
  -8   6   1       75.10       66.45     10.35 o 
  -7   6   1       79.83       85.23     10.02 o 
  -6   6   1       26.14       20.62      9.66 o 
  -5   6   1      100.20      117.57     10.12 o 
  -4   6   1        1.84       -7.97     12.76 o 
  -3   6   1       55.93       71.20      9.21 o 
  -2   6   1        6.64        1.20     12.16 o 
  -1   6   1        0.81        1.55     11.94 o 
   0   6   1        0.16       18.05     12.27 o 
   1   6   1      107.55       98.87      9.86 o 
   2   6   1      781.74      797.33     21.43 o 
   3   6   1      121.33       99.69     10.36 o 
   4   6   1      198.13      191.64     15.30 o 
   5   6   1      150.07      128.69     10.75 o 
   6   6   1      111.92      106.03     10.39 o 
   7   6   1       14.59       -9.36     13.86 o 
   8   6   1       66.51       62.40     10.61 o 
   9   6   1        0.56        6.85     12.25 o 
  10   6   1        0.62        7.21     12.59 o 
  11   6   1       25.64       35.64      8.92 o 
  12   6   1       61.87       62.06     10.16 o 
  -5   7   1        2.09        4.11     13.16 o 
  -4   7   1       75.08       82.71     10.56 o 
  -3   7   1        0.88        0.54     12.60 o 
  -2   7   1       40.21       51.90     10.19 o 
  -1   7   1      112.44      121.58     10.85 o 
   0   7   1        0.16        9.75     13.36 o 
   1   7   1        0.92      -13.55     13.55 o 
   2   7   1        1.55       -9.79     13.49 o 
   3   7   1       32.12       21.35      9.64 o 
   4   7   1       39.10       33.71      9.82 o 
   5   7   1        1.23        9.27     12.73 o 
 -22   0   2      314.29      318.73     18.44 o 
 -20   0   2       32.77       50.21      7.68 o 
 -18   0   2      228.24      223.95     11.33 o 
 -16   0   2     4946.87     4884.06     54.63 o 
 -14   0   2      217.26      218.03      9.55 o 
 -12   0   2       24.76       26.02      3.29 o 
 -10   0   2      246.42      216.05      5.82 o 
  -8   0   2        9.82      -65.32    245.83 o 
  -6   0   2        0.33     -124.21    320.26 o 
  -4   0   2      459.49      405.31      5.23 o 
  -2   0   2    18464.90    14924.58    256.23 o 
   0   0   2     2678.42     2673.51     90.79 o 
   2   0   2      150.55      134.59      3.52 o 
   4   0   2      360.96      335.54      5.09 o 
   6   0   2     7857.27     7721.44    510.22 o 
   8   0   2     2063.56     2121.73    140.34 o 
  10   0   2       25.66       22.31      2.97 o 
  12   0   2      846.32      879.20     23.36 o 
  14   0   2       31.71       24.32      4.48 o 
  16   0   2       49.50       37.76      5.13 o 
  18   0   2       25.70       23.43      5.34 o 
  20   0   2       16.44       31.76      7.68 o 
  22   0   2      178.20      204.36     17.52 o 
 -22   1   2       13.10       15.47     14.74 o 
 -21   1   2       10.24       18.48      9.72 o 
 -20   1   2       36.10       45.39      8.26 o 
 -19   1   2       28.66       22.69      8.04 o 
 -18   1   2       35.55       26.19      5.77 o 
 -17   1   2      152.04      166.82     10.01 o 
 -16   1   2      310.34      325.97     11.61 o 
 -15   1   2      486.14      519.21     13.62 o 
 -14   1   2       15.44       21.35      4.41 o 
 -13   1   2      217.23      230.74      9.82 o 
 -12   1   2       14.09        0.85      5.04 o 
 -11   1   2      285.74      316.00      7.24 o 
 -10   1   2      511.54      516.35      8.17 o 
  -9   1   2      543.84      614.32      8.30 o 
  -8   1   2     3071.95     3103.70     65.03 o 
  -7   1   2      598.69      625.61    264.15 o 
  -6   1   2      366.72     1161.58    688.74 o 
  -5   1   2       12.11      -71.37    585.41 o 
  -4   1   2       16.76       22.24      2.34 o 
  -3   1   2     1098.26     1117.42     25.14 o 
  -2   1   2    24799.37    23655.86    335.94 o 
  -1   1   2     7928.28     7804.25    141.63 o 
   0   1   2     3190.65     3217.74    163.37 o 
   1   1   2      660.28      589.87     28.21 o 
   2   1   2       46.34       48.09      2.88 o 
   3   1   2        1.67       -3.09      3.09 o 
   4   1   2     1505.12     1538.33     42.70 o 
   5   1   2      257.27      197.67    334.82 o 
   6   1   2       55.74      950.41    725.50 o 
   7   1   2     1428.40     1450.69    704.98 o 
   8   1   2      218.34      245.31      5.98 o 
   9   1   2       11.47        2.12      4.05 o 
  10   1   2      130.39      130.02      5.49 o 
  11   1   2      264.60      268.11     10.65 o 
  12   1   2      114.64      117.42      7.64 o 
  13   1   2      203.90      211.61      9.32 o 
  14   1   2      246.28      229.11     10.09 o 
  15   1   2        9.39       -2.26      6.98 o 
  16   1   2      572.38      517.46     14.31 o 
  17   1   2      111.02       90.08      6.82 o 
  18   1   2       18.38      -10.59     10.59 o 
  19   1   2        3.72       -0.09     11.45 o 
  20   1   2       68.78       72.69      8.89 o 
  21   1   2      129.07      103.05     12.19 o 
  22   1   2       25.03       12.97     16.55 o 
 -22   2   2       88.18      100.70      8.15 o 
 -21   2   2       88.17       95.65      7.80 o 
 -20   2   2        1.63        0.00     12.08 o 
 -19   2   2       43.30       51.30      9.04 o 
 -18   2   2       90.16       82.40      8.84 o 
 -17   2   2       24.84       26.03      5.56 o 
 -16   2   2      280.95      277.11     11.70 o 
 -15   2   2        7.19       -2.01      8.21 o 
 -14   2   2       33.44       29.86      5.68 o 
 -13   2   2      101.15       98.21      9.04 o 
 -12   2   2        1.68       -7.32      7.32 o 
 -11   2   2      162.12      193.16      9.06 o 
 -10   2   2     1515.14     1487.59     58.15 o 
  -9   2   2      383.89      375.59     33.26 o 
  -8   2   2      300.03      341.27     15.57 o 
  -7   2   2      336.71      363.80     34.68 o 
  -6   2   2      352.73      405.52     16.76 o 
  -5   2   2       19.81       19.24     14.95 o 
  -4   2   2        0.49      -35.28     44.14 o 
  -3   2   2       98.67       78.50      4.53 o 
  -2   2   2      350.56      366.59      6.21 o 
  -1   2   2      697.44      673.20      7.50 o 
   0   2   2      125.66      116.99      4.68 o 
   1   2   2        5.55        6.41      2.76 o 
   2   2   2     1056.96     1106.98     10.75 o 
   3   2   2     1524.20     1566.86     16.09 o 
   4   2   2      212.79      181.07     68.72 o 
   5   2   2       68.17      225.07     91.61 o 
   6   2   2      239.33      325.75     89.15 o 
   7   2   2       75.17        7.17    132.94 o 
   8   2   2       25.72       17.61      4.41 o 
   9   2   2        1.61      -21.81     27.53 o 
  10   2   2      148.27      195.92     51.99 o 
  11   2   2      282.05      264.43     10.29 o 
  12   2   2     1734.14     1636.31     21.35 o 
  13   2   2      990.42      960.77     17.71 o 
  14   2   2      384.92      399.50     12.73 o 
  15   2   2       84.84       71.17      6.51 o 
  16   2   2       18.04       10.01      7.05 o 
  17   2   2       62.72       58.39      5.88 o 
  18   2   2      179.88      153.38     14.12 o 
  19   2   2      192.69      167.60     15.06 o 
  20   2   2       32.53       29.41      6.60 o 
  21   2   2       77.08       75.54      7.57 o 
 -20   3   2      217.62      236.95     13.39 o 
 -19   3   2       92.40       94.07      7.35 o 
 -18   3   2       50.50       51.49      9.47 o 
 -17   3   2        2.94      -12.46     12.46 o 
 -16   3   2       64.49       64.57      6.29 o 
 -15   3   2        0.46        6.68      7.23 o 
 -14   3   2       48.01       39.90      5.33 o 
 -13   3   2        0.26        1.83      8.41 o 
 -12   3   2       75.99       62.29      6.97 o 
 -11   3   2        0.05       -8.93      8.93 o 
 -10   3   2       54.23       54.48      6.25 o 
  -9   3   2       59.07       67.70      5.99 o 
  -8   3   2      200.41      199.96     10.12 o 
  -7   3   2       98.70       94.88      7.53 o 
  -6   3   2       29.19       25.36      5.52 o 
  -5   3   2      283.24      313.06      7.43 o 
  -4   3   2      150.08      161.96      6.24 o 
  -3   3   2       17.68       14.25      3.44 o 
  -2   3   2      595.31      547.34     17.78 o 
  -1   3   2      218.31      238.19     14.70 o 
   0   3   2       93.93       94.20      4.75 o 
   1   3   2       27.64       40.63      6.16 o 
   2   3   2      478.74      549.25     10.92 o 
   3   3   2        1.58       -1.38      4.74 o 
   4   3   2      794.60      904.66     10.43 o 
   5   3   2     2109.19     2240.35     40.64 o 
   6   3   2       53.25       62.85      5.57 o 
   7   3   2       26.91       25.93      3.30 o 
   8   3   2      155.57      171.56      9.50 o 
   9   3   2      112.83      108.67      9.53 o 
  10   3   2      326.11      327.48     12.10 o 
  11   3   2     1313.53     1311.94     20.42 o 
  12   3   2      785.88      774.52     17.13 o 
  13   3   2      166.71      166.76     11.47 o 
  14   3   2       48.89       51.82      5.60 o 
  15   3   2       40.59       44.76      5.86 o 
  16   3   2        1.48       12.43     11.27 o 
  17   3   2       47.60       44.09      9.30 o 
  18   3   2        9.06       17.48     13.25 o 
  19   3   2        3.55        8.09      8.96 o 
  20   3   2       32.66       34.98      7.17 o 
 -19   4   2        6.20        3.67     10.45 o 
 -18   4   2       13.45       18.34      6.95 o 
 -17   4   2        4.23        5.93      9.16 o 
 -16   4   2        5.09       -2.55     14.12 o 
 -15   4   2        3.57        7.38     13.11 o 
 -14   4   2       94.18      109.99      9.47 o 
 -13   4   2      149.57      170.47     10.75 o 
 -12   4   2      214.69      209.74     10.71 o 
 -11   4   2       14.75        4.10      7.38 o 
 -10   4   2        4.56        8.06      9.55 o 
  -9   4   2      115.25      107.85      7.81 o 
  -8   4   2        1.75        1.52      8.57 o 
  -7   4   2       90.34       77.77      7.08 o 
  -6   4   2      522.32      538.46     14.77 o 
  -5   4   2      102.49      104.89      9.99 o 
  -4   4   2      560.29      615.12     15.04 o 
  -3   4   2      528.25      520.81     13.60 o 
  -2   4   2      152.60      150.78      9.72 o 
  -1   4   2       13.39        9.44      5.71 o 
   0   4   2      123.68      128.06     10.05 o 
   1   4   2       66.64       60.45      6.22 o 
   2   4   2       16.02       23.81      5.76 o 
   3   4   2        9.83       10.18      5.86 o 
   4   4   2      176.68      183.67     10.76 o 
   5   4   2       36.58       42.84      6.25 o 
   6   4   2       18.18       12.82      8.80 o 
   7   4   2       42.33       51.47      6.60 o 
   8   4   2        0.54        0.08      9.00 o 
   9   4   2        1.43        1.86     10.01 o 
  10   4   2      558.26      589.50     15.87 o 
  11   4   2      240.95      235.19     12.11 o 
  12   4   2      163.70      154.89     10.58 o 
  13   4   2      248.42      256.27     12.22 o 
  14   4   2       15.17       32.70      8.73 o 
  15   4   2        1.51        6.20     12.62 o 
  16   4   2        1.76       -0.81     13.89 o 
  17   4   2       18.77        8.07     10.87 o 
  18   4   2       19.72       12.50     10.75 o 
 -16   5   2       23.70      -12.63     12.63 o 
 -15   5   2      235.67      221.82     15.20 o 
 -14   5   2      515.60      512.79     18.70 o 
 -13   5   2      317.58      334.34     18.33 o 
 -12   5   2       10.52        7.78      9.67 o 
 -11   5   2       27.24        6.63     13.43 o 
 -10   5   2       96.26       85.61      9.96 o 
  -9   5   2      139.01      128.59     10.99 o 
  -8   5   2      100.13      101.96      7.55 o 
  -7   5   2        9.46       -8.43      8.61 o 
  -6   5   2       31.83       24.99      6.59 o 
  -5   5   2       50.85       54.39      6.23 o 
  -4   5   2      109.11      110.30      9.07 o 
  -3   5   2      245.33      252.03     11.18 o 
  -2   5   2       23.72       22.34      5.04 o 
  -1   5   2       56.48       65.01      5.54 o 
   0   5   2       41.98       34.42      5.51 o 
   1   5   2      104.95       89.28      8.77 o 
   2   5   2       31.47       34.31      5.17 o 
   3   5   2       33.55       33.77      5.39 o 
   4   5   2       12.40       21.61      5.74 o 
   5   5   2      500.89      478.87     15.23 o 
   6   5   2       66.91       67.22      6.51 o 
   7   5   2       14.88       21.81      6.05 o 
   8   5   2       41.56       41.51      6.39 o 
   9   5   2       16.56       23.89      6.57 o 
  10   5   2       30.75        7.43     12.57 o 
  11   5   2       24.17       35.74      9.38 o 
  12   5   2       68.72       72.06     10.01 o 
  13   5   2       16.15        1.93     14.18 o 
  14   5   2        0.12       10.67      7.17 o 
  15   5   2        1.42       -0.29      7.75 o 
  16   5   2       30.83       40.54      8.23 o 
 -12   6   2        0.01       -9.24     13.19 o 
 -11   6   2        3.64       18.08      8.70 o 
 -10   6   2       39.09       48.49      9.13 o 
  -9   6   2        0.61       14.91     11.73 o 
  -8   6   2       27.30       36.47      8.96 o 
  -7   6   2       21.27        1.75     14.58 o 
  -6   6   2        3.79        9.39     13.62 o 
  -5   6   2       32.78       24.52      9.93 o 
  -4   6   2       22.43       28.68      9.61 o 
  -3   6   2        1.20       11.54     12.99 o 
  -2   6   2       12.88       23.04      9.10 o 
  -1   6   2      213.33      222.40     15.06 o 
   0   6   2      205.37      193.33     16.46 o 
   1   6   2       57.66       56.71      9.98 o 
   2   6   2       90.18       80.99     10.21 o 
   3   6   2        7.62       15.83     13.08 o 
   4   6   2      107.33      117.88     10.15 o 
   5   6   2       60.24       63.63     10.19 o 
   6   6   2       12.59       17.76     13.46 o 
   7   6   2        1.42      -12.63     14.35 o 
   8   6   2        5.69        0.18     12.30 o 
   9   6   2       43.84       51.16      8.86 o 
  10   6   2       10.15       24.73      8.49 o 
  11   6   2       13.31       15.37      8.93 o 
  -3   7   2       27.95       32.27      9.66 o 
  -2   7   2       44.39       43.50      9.84 o 
  -1   7   2       28.23       18.45     13.68 o 
   0   7   2       44.09       53.68     10.01 o 
   1   7   2        5.94        8.77     13.34 o 
   2   7   2        5.30       19.02     12.89 o 
   3   7   2        0.74      -11.30     13.36 o 
 -21   0   3       34.39       33.68     10.35 o 
 -19   0   3       24.33       14.51     11.10 o 
 -17   0   3     1213.88     1237.89     21.69 o 
 -15   0   3      258.57      267.35     10.68 o 
 -13   0   3        0.83        2.59      4.21 o 
 -11   0   3      277.60      280.34      7.11 o 
  -9   0   3      926.60      952.23     15.31 o 
  -7   0   3        0.82        0.10      7.33 o 
  -5   0   3      346.03      942.21    540.58 o 
  -3   0   3       22.76      -57.05    545.26 o 
  -1   0   3        1.33        2.72      2.58 o 
   1   0   3     3146.00     3082.57     78.21 o 
   3   0   3      552.05      526.75    338.53 o 
   5   0   3      663.65     1192.80    577.30 o 
   7   0   3     1592.78     1540.89     28.55 o 
   9   0   3      226.71      216.21      6.04 o 
  11   0   3      163.96      189.92      8.64 o 
  13   0   3      179.78      207.73      9.44 o 
  15   0   3       73.72       70.67      5.68 o 
  17   0   3       32.91        5.36      8.81 o 
  19   0   3       82.07       76.92      8.61 o 
  21   0   3       21.27       20.25     14.83 o 
 -22   1   3       25.39       44.85     10.79 o 
 -21   1   3       15.06        7.17     10.30 o 
 -20   1   3      101.66      103.31      9.39 o 
 -19   1   3        5.17      -11.97     11.97 o 
 -18   1   3      139.28      160.09     10.55 o 
 -17   1   3        1.57        0.37      7.41 o 
 -16   1   3       14.80       -1.77      8.01 o 
 -15   1   3       27.12       31.85      4.84 o 
 -14   1   3        6.39        7.00      6.29 o 
 -13   1   3       83.76       77.34      7.20 o 
 -12   1   3        0.44        2.10      5.76 o 
 -11   1   3        2.70        0.91      9.24 o 
 -10   1   3        1.20        7.60      4.40 o 
  -9   1   3      506.70      561.07     20.59 o 
  -8   1   3      191.67      200.28     19.89 o 
  -7   1   3      583.14      570.03     19.20 o 
  -6   1   3       30.53       25.28      2.91 o 
  -5   1   3       51.29       34.18    124.07 o 
  -4   1   3      155.02      387.35    187.55 o 
  -3   1   3     1049.45     1182.58    152.63 o 
  -2   1   3       49.98       35.40     23.05 o 
  -1   1   3     1456.96     1347.16     95.77 o 
   0   1   3      108.23      130.00     72.52 o 
   1   1   3      964.50      965.26     64.96 o 
   2   1   3      127.40      232.70     96.79 o 
   3   1   3      335.88      416.75     96.37 o 
   4   1   3        0.84        8.76      4.08 o 
   5   1   3      638.31      582.29    102.90 o 
   6   1   3      127.18      106.08      6.32 o 
   7   1   3      408.96      403.07     14.95 o 
   8   1   3        1.15        4.57      3.09 o 
   9   1   3      123.33      125.19     16.89 o 
  10   1   3        8.90       22.53      7.96 o 
  11   1   3       97.47      104.32      7.37 o 
  12   1   3       22.83       27.05      4.50 o 
  13   1   3        9.02       12.77      4.47 o 
  14   1   3       17.12        7.05      7.34 o 
  15   1   3      354.24      354.02     12.45 o 
  16   1   3       20.00       17.09      5.53 o 
  17   1   3        0.79        3.87      7.17 o 
  18   1   3        3.21      -11.24     11.24 o 
  19   1   3        6.50        8.17     11.41 o 
  20   1   3        1.11      -15.30     15.30 o 
  21   1   3      130.17      116.83     11.77 o 
 -21   2   3        9.82        4.90      9.12 o 
 -20   2   3       12.68       -5.88      8.40 o 
 -19   2   3       26.40       10.98     13.19 o 
 -18   2   3        3.14       -8.34     11.10 o 
 -17   2   3        7.92       -8.03      8.03 o 
 -16   2   3       15.05       14.97      5.22 o 
 -15   2   3        1.27       -4.28      6.97 o 
 -14   2   3       44.20       25.99      6.22 o 
 -13   2   3        1.58        7.31      7.03 o 
 -12   2   3      173.60      176.96      9.67 o 
 -11   2   3        0.49        0.15      6.62 o 
 -10   2   3       94.57       82.80      8.27 o 
  -9   2   3        1.25       87.45     65.17 o 
  -8   2   3        0.52      -12.10     26.73 o 
  -7   2   3       34.01       34.53      3.37 o 
  -6   2   3      600.71      596.13     16.47 o 
  -5   2   3        0.87     -109.05    179.92 o 
  -4   2   3       43.84      328.60    228.18 o 
  -3   2   3      121.73      387.61    230.59 o 
  -2   2   3      211.71      445.66    218.49 o 
  -1   2   3      310.90      507.56    207.24 o 
   0   2   3     1196.85     1492.51    209.83 o 
   1   2   3     1010.49     1273.84    190.81 o 
   2   2   3        0.62      376.37    217.49 o 
   3   2   3       23.00      295.28    218.62 o 
   4   2   3       45.00       33.89    133.08 o 
   5   2   3        1.36       -5.76      5.76 o 
   6   2   3        0.12       -0.10      5.02 o 
   7   2   3      323.90      303.13     53.51 o 
   8   2   3      276.97      323.09     43.98 o 
   9   2   3      369.27      355.32     10.76 o 
  10   2   3      152.15      160.22      8.77 o 
  11   2   3       19.28       18.90      5.07 o 
  12   2   3      390.75      385.37     12.37 o 
  13   2   3      328.25      331.87     11.94 o 
  14   2   3       82.23       85.37      6.20 o 
  15   2   3       86.41       91.77      6.20 o 
  16   2   3        3.42        7.14      7.71 o 
  17   2   3       19.09       14.00     11.80 o 
  18   2   3       41.40        9.33     12.68 o 
  19   2   3       26.33       38.99      6.49 o 
  20   2   3        2.60       10.12      8.57 o 
  21   2   3       26.46       27.37      6.19 o 
 -20   3   3       60.63       56.61      6.95 o 
 -19   3   3        0.44       -7.83      8.86 o 
 -18   3   3        1.86        1.23     13.02 o 
 -17   3   3        3.82       15.38      8.72 o 
 -16   3   3        0.67       -2.10     11.70 o 
 -15   3   3        3.80       10.12      7.14 o 
 -14   3   3      521.90      468.29     14.11 o 
 -13   3   3      146.17      130.59      9.39 o 
 -12   3   3        2.32        9.23      8.63 o 
 -11   3   3       27.99        4.51      8.77 o 
 -10   3   3       24.09       36.09      6.22 o 
  -9   3   3       15.59       17.05      5.94 o 
  -8   3   3       59.75       59.68      6.08 o 
  -7   3   3       13.26       11.25      7.89 o 
  -6   3   3      633.19      621.75     13.75 o 
  -5   3   3      192.94      190.08      6.29 o 
  -4   3   3      105.98      102.01      5.24 o 
  -3   3   3       16.66       18.56      3.06 o 
  -2   3   3       45.85       44.87      3.25 o 
  -1   3   3        1.41       -4.19      4.19 o 
   0   3   3       43.17       49.79      3.14 o 
   1   3   3       94.93      106.49      8.67 o 
   2   3   3       86.84       92.76      9.51 o 
   3   3   3      130.11      150.69      5.73 o 
   4   3   3      154.93      182.16      8.98 o 
   5   3   3       43.09       45.80      3.45 o 
   6   3   3        4.34       -5.74      7.41 o 
   7   3   3       12.43        5.86      8.12 o 
   8   3   3      586.52      568.32     14.11 o 
   9   3   3      917.93      897.56     17.05 o 
  10   3   3      153.77      154.20     10.76 o 
  11   3   3        7.02       -7.83      9.04 o 
  12   3   3       74.09       62.51      6.91 o 
  13   3   3      198.04      195.60     10.67 o 
  14   3   3        3.02        5.71      7.74 o 
  15   3   3       28.02       24.47      5.83 o 
  16   3   3        4.06        8.52      8.60 o 
  17   3   3        9.35       -0.20     12.97 o 
  18   3   3       81.29      109.05     10.09 o 
  19   3   3       10.87        3.52      9.79 o 
 -18   4   3        9.17       15.07      7.18 o 
 -17   4   3        0.02       -0.11      9.46 o 
 -16   4   3       26.28       13.59     10.16 o 
 -15   4   3        0.34       12.11     13.00 o 
 -14   4   3       40.55       34.85      9.24 o 
 -13   4   3       22.50       26.68      5.74 o 
 -12   4   3       28.21       27.68      5.83 o 
 -11   4   3       41.62       37.64      5.88 o 
 -10   4   3       41.25       35.40      5.76 o 
  -9   4   3        3.65       19.48      6.51 o 
  -8   4   3       28.61       10.30     10.04 o 
  -7   4   3       40.96       40.66      7.06 o 
  -6   4   3     1633.09     1618.08     22.95 o 
  -5   4   3      553.80      515.43     14.58 o 
  -4   4   3      655.05      652.24     15.72 o 
  -3   4   3        2.07       -4.41      8.67 o 
  -2   4   3       42.07       39.22      6.42 o 
  -1   4   3       22.33        2.99      9.09 o 
   0   4   3      167.56      168.57     10.41 o 
   1   4   3        1.00        3.76      8.18 o 
   2   4   3       15.75        8.54      5.97 o 
   3   4   3      149.24      134.80     10.15 o 
   4   4   3        0.55       -9.15      9.15 o 
   5   4   3       74.29       71.10      7.00 o 
   6   4   3        3.17        6.72      8.77 o 
   7   4   3       95.61       96.05      7.38 o 
   8   4   3       53.74       55.49      7.06 o 
   9   4   3       51.23       50.90      5.85 o 
  10   4   3      128.93      123.65      9.86 o 
  11   4   3        6.53       -6.06      7.95 o 
  12   4   3        0.64       -8.07      8.07 o 
  13   4   3       52.33       59.81      9.09 o 
  14   4   3      103.80      100.01     10.32 o 
  15   4   3       32.02       26.14      9.89 o 
  16   4   3        0.30       -9.50      9.50 o 
  17   4   3      179.33      195.49     13.66 o 
 -15   5   3        8.38       11.47     11.11 o 
 -14   5   3      285.29      263.59     15.46 o 
 -13   5   3      315.12      337.79     16.06 o 
 -12   5   3        1.50       -3.52     13.75 o 
 -11   5   3        1.05       -1.95     14.00 o 
 -10   5   3        6.79       -0.86     12.88 o 
  -9   5   3        5.56       14.60      8.64 o 
  -8   5   3       10.27       12.74      9.09 o 
  -7   5   3       54.89       37.78      6.72 o 
  -6   5   3       32.06       38.84      6.52 o 
  -5   5   3      434.72      421.69     14.61 o 
  -4   5   3       26.28       24.73      5.89 o 
  -3   5   3       53.15       53.21      6.31 o 
  -2   5   3       19.86       19.63      5.70 o 
  -1   5   3       31.72       20.06      6.20 o 
   0   5   3       30.76       26.02      6.16 o 
   1   5   3       29.14       21.21      6.06 o 
   2   5   3       45.56       32.45      6.16 o 
   3   5   3      269.75      254.56     12.22 o 
   4   5   3      285.40      239.73     12.00 o 
   5   5   3        5.33       15.21      5.76 o 
   6   5   3       28.85       21.60      6.45 o 
   7   5   3        1.08        0.75      8.37 o 
   8   5   3      115.42      120.15      9.84 o 
   9   5   3       15.89       20.06      9.24 o 
  10   5   3      155.93      142.81     11.08 o 
  11   5   3        0.05       13.11      9.47 o 
  12   5   3       20.45       23.06      7.52 o 
  13   5   3        2.24       16.04      7.38 o 
  14   5   3        0.01       -6.31     10.42 o 
  15   5   3       10.74       -6.11     10.85 o 
 -11   6   3      232.09      254.44     17.02 o 
 -10   6   3      113.76      149.76     14.35 o 
  -9   6   3        0.51       -3.87     12.22 o 
  -8   6   3        4.84       20.55      8.49 o 
  -7   6   3       34.74       32.87      9.10 o 
  -6   6   3       77.33       69.17     10.76 o 
  -5   6   3       16.91       27.83      9.89 o 
  -4   6   3       90.67       99.83     10.52 o 
  -3   6   3        1.09        7.40     13.60 o 
  -2   6   3       41.87       46.56     10.24 o 
  -1   6   3       85.56       87.51     10.44 o 
   0   6   3      437.82      452.14     19.43 o 
   1   6   3      414.25      393.04     18.56 o 
   2   6   3      126.26      125.11     10.81 o 
   3   6   3        0.25        5.74     13.26 o 
   4   6   3       41.32       26.46     10.22 o 
   5   6   3        4.85       -8.58     14.54 o 
   6   6   3       29.55       30.38      8.77 o 
   7   6   3       81.99       79.12      9.69 o 
   8   6   3      110.05      105.08     10.10 o 
   9   6   3       70.47       59.64      9.73 o 
  10   6   3        5.13       -6.77     13.08 o 
 -20   0   4        0.13       -9.79     13.55 o 
 -18   0   4     1260.88     1326.08     24.87 o 
 -16   0   4      524.45      518.33     15.21 o 
 -14   0   4       50.76       50.83      5.51 o 
 -12   0   4        0.01        1.50      6.29 o 
 -10   0   4     1169.69     1209.95     17.56 o 
  -8   0   4     1368.16     1440.20     44.85 o 
  -6   0   4       67.37       64.29      5.46 o 
  -4   0   4     1049.10     1003.86      9.64 o 
  -2   0   4      384.22      306.57    563.46 o 
   0   0   4      256.16      281.17      8.55 o 
   2   0   4      402.38      427.17    601.03 o 
   4   0   4      576.57      601.54      7.95 o 
   6   0   4     2019.09     2085.47     66.91 o 
   8   0   4       65.23       69.40      4.36 o 
  10   0   4       47.47       43.47      4.76 o 
  12   0   4       85.06      101.85      7.66 o 
  14   0   4      447.40      351.52     12.45 o 
  16   0   4      345.00      302.75     12.80 o 
  18   0   4        1.05       14.71     10.39 o 
  20   0   4       11.57        7.20     14.31 o 
 -21   1   4       43.16       53.48     10.76 o 
 -20   1   4       75.06       84.54     10.48 o 
 -19   1   4       17.97       16.73      8.70 o 
 -18   1   4      807.14      800.42     21.29 o 
 -17   1   4      548.89      526.24     16.27 o 
 -16   1   4      170.38      185.42     10.64 o 
 -15   1   4       87.39       92.41      6.17 o 
 -14   1   4        1.57        7.69      6.51 o 
 -13   1   4        8.94       -0.09      7.11 o 
 -12   1   4       62.75       68.56      5.37 o 
 -11   1   4        0.12       -5.73      6.22 o 
 -10   1   4      255.98      243.74      9.62 o 
  -9   1   4      335.78      365.85      8.04 o 
  -8   1   4      329.88      353.88     18.10 o 
  -7   1   4        6.85        4.61      4.25 o 
  -6   1   4       62.45       62.87      6.75 o 
  -5   1   4      218.62      212.15     13.44 o 
  -4   1   4     1582.96     1691.36     26.86 o 
  -3   1   4     1662.38     1761.84     12.54 o 
  -2   1   4     1931.07     2017.62     30.39 o 
  -1   1   4        1.39       -1.44      3.90 o 
   0   1   4      337.38      352.32      9.97 o 
   1   1   4      388.68      432.33      6.99 o 
   2   1   4       12.90       17.85      2.87 o 
   3   1   4       33.17       35.87      2.97 o 
   4   1   4      484.07      476.91      7.54 o 
   5   1   4      614.26      677.90     11.51 o 
   6   1   4     1016.26     1024.27     18.84 o 
   7   1   4       15.71       26.70      3.36 o 
   8   1   4        6.40        8.25      6.90 o 
   9   1   4       18.51       15.17      4.36 o 
  10   1   4      174.88      189.78      8.72 o 
  11   1   4       12.98       12.43      4.54 o 
  12   1   4       64.18       71.01      5.31 o 
  13   1   4        0.17       -3.79      6.79 o 
  14   1   4       89.47       87.35      6.03 o 
  15   1   4      175.05      146.91     10.61 o 
  16   1   4       87.22       64.90      6.51 o 
  17   1   4       23.58       14.46     11.28 o 
  18   1   4        0.28       -5.20     11.33 o 
  19   1   4       27.01       38.24     10.01 o 
  20   1   4       45.29       57.12     10.91 o 
 -20   2   4       10.52        0.00      9.39 o 
 -19   2   4        7.30        8.89      9.15 o 
 -18   2   4       15.99       15.35     12.30 o 
 -17   2   4       54.33       54.69      8.77 o 
 -16   2   4       30.42       24.18      5.65 o 
 -15   2   4        6.99        7.37      7.32 o 
 -14   2   4       60.22       63.69      5.82 o 
 -13   2   4      120.68      124.34      9.49 o 
 -12   2   4      232.61      240.06     11.05 o 
 -11   2   4      364.47      340.00     11.67 o 
 -10   2   4      100.83      100.85      8.12 o 
  -9   2   4        0.40        7.78      6.17 o 
  -8   2   4      101.14      103.73      7.63 o 
  -7   2   4       41.01       96.25     64.85 o 
  -6   2   4        8.11       78.00     56.26 o 
  -5   2   4        8.81       10.45     37.90 o 
  -4   2   4     3412.64     3467.78     34.98 o 
  -3   2   4     3635.18     3662.93     98.09 o 
  -2   2   4     1392.47     1363.67     12.13 o 
  -1   2   4        0.74        0.88      4.23 o 
   0   2   4      373.51      391.96      7.45 o 
   1   2   4      687.05      711.23     26.01 o 
   2   2   4      327.47      352.46     12.27 o 
   3   2   4     1006.92      961.96     25.67 o 
   4   2   4        6.99        1.49     29.85 o 
   5   2   4      281.19      334.66     33.43 o 
   6   2   4       39.06       69.69     38.78 o 
   7   2   4        3.55       -6.06      6.06 o 
   8   2   4      585.93      596.52     13.45 o 
   9   2   4     1435.97     1433.78     19.74 o 
  10   2   4      105.78       96.22      8.66 o 
  11   2   4      459.25      490.17     13.46 o 
  12   2   4      578.52      605.80     14.94 o 
  13   2   4      144.47      153.08      9.92 o 
  14   2   4       41.49       41.65      5.65 o 
  15   2   4        4.82        3.87      7.72 o 
  16   2   4       15.80        9.59     11.42 o 
  17   2   4       31.22       13.29     13.02 o 
  18   2   4        0.08       -5.00      8.43 o 
  19   2   4       96.75       95.24      7.98 o 
  20   2   4      133.68      126.71     12.34 o 
 -19   3   4        1.33        4.90      8.72 o 
 -18   3   4       45.45       64.80      6.77 o 
 -17   3   4       40.85       36.29      9.55 o 
 -16   3   4        0.20       14.80     11.80 o 
 -15   3   4       19.77       33.17      8.35 o 
 -14   3   4       54.36       48.92      6.12 o 
 -13   3   4        2.68       -7.31      7.31 o 
 -12   3   4      424.57      386.89     13.36 o 
 -11   3   4      561.85      614.60     16.23 o 
 -10   3   4       42.48       55.06      6.46 o 
  -9   3   4      151.08      151.67     10.48 o 
  -8   3   4      252.89      244.02     11.34 o 
  -7   3   4        0.10        9.30      8.23 o 
  -6   3   4       35.39       30.12      5.88 o 
  -5   3   4      689.95      696.48     15.12 o 
  -4   3   4      373.83      388.19     11.84 o 
  -3   3   4       16.89       23.09      5.33 o 
  -2   3   4       32.50       28.38      5.60 o 
  -1   3   4      155.13      172.27      9.10 o 
   0   3   4        2.35       -2.72      7.28 o 
   1   3   4       51.89       49.48      5.53 o 
   2   3   4       33.01       41.60      5.46 o 
   3   3   4      608.30      658.09     14.38 o 
   4   3   4        0.07       -5.48      7.98 o 
   5   3   4       23.06       15.41      5.74 o 
   6   3   4        7.29       10.55      7.95 o 
   7   3   4       25.90       22.63      6.02 o 
   8   3   4      104.16       98.64      9.64 o 
   9   3   4      668.96      665.30     16.38 o 
  10   3   4     1696.87     1647.26     23.99 o 
  11   3   4     1098.71     1126.56     20.32 o 
  12   3   4      177.65      198.36     11.21 o 
  13   3   4       33.70       24.25      5.89 o 
  14   3   4       18.27       20.19      8.67 o 
  15   3   4       27.25       15.80     12.60 o 
  16   3   4       47.13       51.49      9.50 o 
  17   3   4      439.00      450.82     16.53 o 
  18   3   4       89.95      114.38     11.36 o 
 -17   4   4       38.27       37.99      7.05 o 
 -16   4   4        9.20       10.32      9.46 o 
 -15   4   4        0.73        4.47      8.98 o 
 -14   4   4       11.21       19.63     13.25 o 
 -13   4   4       29.54       22.21      9.21 o 
 -12   4   4       34.47       38.99      8.95 o 
 -11   4   4       89.41       83.83      6.71 o 
 -10   4   4       13.84       13.97      5.45 o 
  -9   4   4       37.73       37.59      5.93 o 
  -8   4   4       34.47       39.41      5.53 o 
  -7   4   4       60.00       63.18      7.14 o 
  -6   4   4      331.00      351.16     13.91 o 
  -5   4   4      174.59      163.98     11.42 o 
  -4   4   4      503.62      515.94     14.89 o 
  -3   4   4      161.27      166.00     10.71 o 
  -2   4   4        1.18        8.40      8.32 o 
  -1   4   4        5.51       -9.03      9.03 o 
   0   4   4        3.16        2.87      8.81 o 
   1   4   4        8.34       -5.93      8.69 o 
   2   4   4      300.89      326.59     12.94 o 
   3   4   4      971.88      948.19     18.71 o 
   4   4   4       12.44        0.51      8.67 o 
   5   4   4       85.94       81.02      7.12 o 
   6   4   4       18.62        9.67      9.26 o 
   7   4   4        2.53        2.89      7.05 o 
   8   4   4       24.34       21.21      5.43 o 
   9   4   4       83.16       95.47      8.90 o 
  10   4   4       72.67       73.73      6.29 o 
  11   4   4        0.02        1.96     12.33 o 
  12   4   4       17.39        8.93     12.82 o 
  13   4   4       43.28       44.90      9.72 o 
  14   4   4       42.25       45.07      9.99 o 
  15   4   4       56.93       60.74      7.28 o 
  16   4   4        8.98       -0.95      9.82 o 
 -14   5   4       71.67       77.21      8.73 o 
 -13   5   4        8.19       13.26     10.78 o 
 -12   5   4       11.95        4.88      7.54 o 
 -11   5   4       24.35       12.62     14.77 o 
 -10   5   4       39.97       43.95      9.99 o 
  -9   5   4        5.68        9.38     13.08 o 
  -8   5   4       24.26       32.79      9.21 o 
  -7   5   4       78.47       79.13     10.02 o 
  -6   5   4      154.25      152.05     11.18 o 
  -5   5   4        0.36       -1.06      8.81 o 
  -4   5   4        2.83        3.91      5.91 o 
  -3   5   4       55.18       60.02      6.54 o 
  -2   5   4        0.40       -0.38      8.11 o 
  -1   5   4        4.77       10.44      5.83 o 
   0   5   4       29.83       34.78      5.82 o 
   1   5   4       23.21       22.18      5.89 o 
   2   5   4       22.89       20.98      5.86 o 
   3   5   4      113.73      103.10      7.25 o 
   4   5   4       35.37       32.50      6.20 o 
   5   5   4        3.86        0.31      8.03 o 
   6   5   4        2.06      -12.56     12.56 o 
   7   5   4        0.53      -10.95     12.53 o 
   8   5   4       73.02       70.35      9.62 o 
   9   5   4        2.37       -4.47     13.88 o 
  10   5   4       66.90       73.44     10.62 o 
  11   5   4       31.81       39.28      7.64 o 
  12   5   4       59.59       75.45      8.01 o 
  13   5   4        3.69      -10.10     10.96 o 
  -9   6   4       23.82       31.55      9.07 o 
  -8   6   4        0.02       -7.28     12.91 o 
  -7   6   4       50.21       47.42      8.90 o 
  -6   6   4        6.74        0.78     12.34 o 
  -5   6   4       11.64        7.68     12.62 o 
  -4   6   4        2.20      -11.71     11.99 o 
  -3   6   4        2.71        8.50     11.65 o 
  -2   6   4       23.93       37.85      8.61 o 
  -1   6   4       38.61       47.23      8.69 o 
   0   6   4       64.55       63.32      9.03 o 
   1   6   4       30.82       37.82      8.07 o 
   2   6   4        9.88       11.93     11.77 o 
   3   6   4      112.08      118.57      9.46 o 
   4   6   4        0.07        4.25      8.29 o 
   5   6   4        1.60        1.23     11.16 o 
   6   6   4        0.02        4.47     12.28 o 
   7   6   4       41.75       37.04      8.95 o 
   8   6   4       20.72       31.38      8.63 o 
 -21   0   5       36.11       51.32     10.68 o 
 -19   0   5      268.98      246.09     18.04 o 
 -17   0   5       35.42       46.11      7.68 o 
 -15   0   5       69.70       70.72      6.34 o 
 -13   0   5       36.01       35.11      5.48 o 
 -11   0   5      675.50      696.02     15.27 o 
  -9   0   5       67.35       57.63      5.02 o 
  -7   0   5        0.10        3.11      4.58 o 
  -5   0   5      296.70      283.72     18.18 o 
  -3   0   5      267.18      213.34     14.26 o 
  -1   0   5      102.26       98.11      4.72 o 
   1   0   5        6.43        2.93      3.03 o 
   3   0   5       83.84       94.07      4.38 o 
   5   0   5       86.90       80.36      6.42 o 
   7   0   5      208.35      204.13      8.81 o 
   9   0   5       64.42       73.28      7.21 o 
  11   0   5        2.82        0.03      6.37 o 
  13   0   5      390.76      395.13     13.39 o 
  15   0   5        5.31       -5.30      8.03 o 
  17   0   5       42.16       30.96      8.09 o 
  19   0   5       97.88       85.98     11.45 o 
 -20   1   5       22.68        6.17     14.86 o 
 -19   1   5      288.83      258.23     17.62 o 
 -18   1   5       54.33       62.48      8.93 o 
 -17   1   5        3.89        3.58     10.76 o 
 -16   1   5       67.85       69.23      8.12 o 
 -15   1   5        5.04       10.18      7.46 o 
 -14   1   5       10.46        3.18      7.26 o 
 -13   1   5       26.87       24.76      5.27 o 
 -12   1   5        7.03        1.11      7.15 o 
 -11   1   5       10.93       11.28      4.56 o 
 -10   1   5      212.87      235.54      9.86 o 
  -9   1   5        0.41        0.54      6.36 o 
  -8   1   5        2.63        5.04      4.21 o 
  -7   1   5      182.83      181.72      8.86 o 
  -6   1   5       17.91       25.04      6.95 o 
  -5   1   5        6.74       14.42      3.38 o 
  -4   1   5        6.05        5.30      4.69 o 
  -3   1   5       24.51       27.09      3.25 o 
  -2   1   5      139.94      150.69      6.13 o 
  -1   1   5     2044.86     1982.87     38.00 o 
   0   1   5       57.24       61.78      4.20 o 
   1   1   5       54.75       56.20      6.41 o 
   2   1   5        0.07        1.62      4.34 o 
   3   1   5      178.76      157.03      6.17 o 
   4   1   5       52.03       57.91      3.71 o 
   5   1   5      553.62      546.09     14.57 o 
   6   1   5      105.91      104.37      7.78 o 
   7   1   5      218.39      221.36      9.32 o 
   8   1   5       69.09       74.33      5.23 o 
   9   1   5       72.34       72.82      5.37 o 
  10   1   5       12.04       19.73      4.41 o 
  11   1   5       23.52       24.41      5.13 o 
  12   1   5       11.93       12.13      4.87 o 
  13   1   5       11.82       19.73      4.97 o 
  14   1   5       12.21        9.82      7.49 o 
  15   1   5       13.75       14.31      7.51 o 
  16   1   5        6.42       10.42      7.74 o 
  17   1   5        5.65       10.73      8.21 o 
  18   1   5        5.05        6.37      9.95 o 
  19   1   5        1.46       -4.16     15.26 o 
 -19   2   5       21.01       26.94      6.17 o 
 -18   2   5       25.19       11.45      9.06 o 
 -17   2   5        2.24        0.97     11.74 o 
 -16   2   5      108.66      114.55      9.38 o 
 -15   2   5      163.93      168.44     13.12 o 
 -14   2   5       62.11       62.46      6.32 o 
 -13   2   5        2.54        4.48      7.25 o 
 -12   2   5       38.79       38.28      5.57 o 
 -11   2   5       62.73       66.16      5.82 o 
 -10   2   5        2.89        2.29      6.75 o 
  -9   2   5       79.15       83.43      8.01 o 
  -8   2   5       49.69       55.94      5.37 o 
  -7   2   5      295.80      299.40     10.59 o 
  -6   2   5      206.79      222.54      9.62 o 
  -5   2   5      247.72      242.33      9.86 o 
  -4   2   5       14.63       17.02      4.41 o 
  -3   2   5      136.11      127.63      8.09 o 
  -2   2   5       58.42       94.22     44.74 o 
  -1   2   5        2.78       61.12     39.51 o 
   0   2   5       10.56       58.33     33.36 o 
   1   2   5       26.05       60.86     29.62 o 
   2   2   5       94.55       93.42      7.15 o 
   3   2   5       86.21       78.64      7.05 o 
   4   2   5      130.19      144.74      8.32 o 
   5   2   5        0.23       -6.26      6.26 o 
   6   2   5       32.91       32.74      4.82 o 
   7   2   5      963.67      966.84     16.95 o 
   8   2   5      681.51      674.27     15.11 o 
   9   2   5      138.37      162.15      9.27 o 
  10   2   5      140.06      132.42      9.26 o 
  11   2   5        4.53        1.78      6.52 o 
  12   2   5        6.23       11.47      4.97 o 
  13   2   5      200.46      185.41     11.24 o 
  14   2   5        0.16      -11.24     11.24 o 
  15   2   5        2.06       -5.86     11.31 o 
  16   2   5       98.43      116.24      9.72 o 
  17   2   5       11.54       16.09      6.49 o 
  18   2   5       15.29       15.78      6.42 o 
 -18   3   5        8.95       13.75      9.26 o 
 -17   3   5        0.20       -9.10      9.10 o 
 -16   3   5       14.99        6.37      6.26 o 
 -15   3   5       90.79       85.41      9.86 o 
 -14   3   5        8.05        0.64     12.54 o 
 -13   3   5       15.12        9.27     12.05 o 
 -12   3   5       22.92       31.78      5.63 o 
 -11   3   5       28.81        7.95      7.66 o 
 -10   3   5        9.99       -1.58      7.57 o 
  -9   3   5       88.74       89.43      7.06 o 
  -8   3   5      633.01      669.65     16.52 o 
  -7   3   5      576.31      576.93     15.61 o 
  -6   3   5      779.48      789.78     16.92 o 
  -5   3   5      172.39      169.24     10.25 o 
  -4   3   5       49.47       46.36      6.17 o 
  -3   3   5      210.14      223.71     11.19 o 
  -2   3   5       25.54       12.22      8.24 o 
  -1   3   5        3.66        5.93      5.51 o 
   0   3   5       15.77       21.83      5.73 o 
   1   3   5        8.78       18.37      5.36 o 
   2   3   5      244.11      252.57     10.56 o 
   3   3   5       10.35        0.06      7.69 o 
   4   3   5       23.22       30.75      5.39 o 
   5   3   5        3.11        1.77      7.80 o 
   6   3   5       45.16       48.37      6.05 o 
   7   3   5       83.76       95.71      6.86 o 
   8   3   5       59.17       59.56      6.31 o 
   9   3   5       36.75       43.80      5.40 o 
  10   3   5       67.01       65.93      6.12 o 
  11   3   5      122.35      119.97      9.87 o 
  12   3   5      304.99      323.98     15.93 o 
  13   3   5        0.10      -12.05     12.05 o 
  14   3   5        9.39        8.18     12.62 o 
  15   3   5       16.21       22.72      5.94 o 
  16   3   5      131.55      150.45     11.44 o 
  17   3   5      106.82      103.79      8.17 o 
 -16   4   5       42.18       57.07      6.95 o 
 -15   4   5       30.15       32.50      7.00 o 
 -14   4   5        9.68        6.79      8.86 o 
 -13   4   5        1.48        5.71     13.40 o 
 -12   4   5        6.06       -2.86     12.93 o 
 -11   4   5       10.78       18.42     12.46 o 
 -10   4   5       23.20       32.59      8.83 o 
  -9   4   5       42.30       35.68      6.03 o 
  -8   4   5        0.01       -8.01      8.01 o 
  -7   4   5      253.47      247.18     11.85 o 
  -6   4   5      238.00      224.86     11.31 o 
  -5   4   5        0.06       -0.32      7.49 o 
  -4   4   5       55.21       53.96      5.93 o 
  -3   4   5        0.00       -7.38      7.38 o 
  -2   4   5       75.10       78.30      7.37 o 
  -1   4   5        0.50        7.26      6.51 o 
   0   4   5       61.39       46.50      7.20 o 
   1   4   5      263.69      221.36     12.42 o 
   2   4   5      128.14      109.76      8.69 o 
   3   4   5      273.95      256.70     11.62 o 
   4   4   5       44.21       42.38      5.88 o 
   5   4   5       58.02       54.10      5.91 o 
   6   4   5       49.20       42.54      5.76 o 
   7   4   5       10.64       -1.80      7.48 o 
   8   4   5       11.43       18.53      5.65 o 
   9   4   5       61.17       51.53      9.55 o 
  10   4   5       29.97       37.47      9.18 o 
  11   4   5       97.71       90.39     10.42 o 
  12   4   5       21.07       37.85      9.75 o 
  13   4   5        9.46        8.47      9.70 o 
  14   4   5        0.11       -9.59      9.59 o 
  15   4   5       37.37       46.21      7.51 o 
 -13   5   5       96.47      112.21      9.27 o 
 -12   5   5      190.34      208.22     14.81 o 
 -11   5   5       37.15       41.03      8.23 o 
 -10   5   5        4.22       14.26      7.11 o 
  -9   5   5       31.62       44.06      7.80 o 
  -8   5   5      176.47      193.65     15.80 o 
  -7   5   5        6.43       12.14     13.22 o 
  -6   5   5      140.37      137.63     10.79 o 
  -5   5   5       12.82       15.46     13.52 o 
  -4   5   5       29.74       38.59      9.46 o 
  -3   5   5        1.73        2.23     12.59 o 
  -2   5   5       35.04       25.41      9.32 o 
  -1   5   5        6.90       16.84      8.57 o 
   0   5   5        4.80       30.44      8.70 o 
   1   5   5       17.38        2.33     12.97 o 
   2   5   5      170.01      128.64     10.53 o 
   3   5   5        3.97        1.77     12.71 o 
   4   5   5        0.00       -5.10     13.20 o 
   5   5   5       50.31       47.54      9.78 o 
   6   5   5       40.27       36.21     10.02 o 
   7   5   5        0.91        5.36     13.71 o 
   8   5   5       39.84       50.66      7.71 o 
   9   5   5        8.24       14.46     10.35 o 
  10   5   5       25.52       24.81      7.75 o 
  11   5   5      144.28      190.01     14.00 o 
  12   5   5      161.47      166.45     14.52 o 
  -6   6   5        2.86      -11.51     11.93 o 
  -5   6   5        2.42        3.79     12.45 o 
  -4   6   5       38.67       40.11      9.69 o 
  -3   6   5       90.71       98.89      9.84 o 
  -2   6   5        9.82       36.98      8.80 o 
  -1   6   5       40.15       28.12      8.64 o 
   0   6   5       22.10       41.59      8.50 o 
   1   6   5       32.44       32.33      8.47 o 
   2   6   5       37.40       48.09      8.66 o 
   3   6   5       10.81       19.23      8.57 o 
   4   6   5       16.08       34.88      8.55 o 
   5   6   5       22.93       15.64      8.92 o 
 -18   0   6       19.60        8.46     14.87 o 
 -16   0   6      103.63      107.12      8.66 o 
 -14   0   6       73.20       69.65      6.52 o 
 -12   0   6      195.58      165.10     10.21 o 
 -10   0   6     1117.02     1127.64     19.83 o 
  -8   0   6        4.71        8.49      6.03 o 
  -6   0   6        9.91       12.65      4.42 o 
  -4   0   6      475.33      498.07     12.45 o 
  -2   0   6      296.46      330.52     10.59 o 
   0   0   6      311.90      334.16     10.44 o 
   2   0   6        2.12        2.12      6.31 o 
   4   0   6       54.22       44.44      4.68 o 
   6   0   6       19.56        6.86      6.75 o 
   8   0   6       42.52       49.74      5.10 o 
  10   0   6       95.33       94.39      8.66 o 
  12   0   6      210.39      189.92     10.95 o 
  14   0   6      453.06      419.69     16.09 o 
  16   0   6       17.64        2.39     11.31 o 
  18   0   6        0.03      -15.14     15.14 o 
 -19   1   6      173.47      153.51     12.28 o 
 -18   1   6      436.09      383.08     20.25 o 
 -17   1   6        0.50       15.21      9.78 o 
 -16   1   6        0.01      -11.68     11.68 o 
 -15   1   6       28.88       18.47      8.24 o 
 -14   1   6        1.08       -7.75      7.75 o 
 -13   1   6        1.59        9.49      6.85 o 
 -12   1   6       64.80       76.89      6.11 o 
 -11   1   6       75.25       82.82      8.26 o 
 -10   1   6      288.31      328.48     11.79 o 
  -9   1   6        6.74       15.03      4.45 o 
  -8   1   6        1.98       -1.40      6.52 o 
  -7   1   6        0.77        0.31      6.36 o 
  -6   1   6      159.68      156.10      9.09 o 
  -5   1   6        0.01       -4.91      6.17 o 
  -4   1   6        6.31        7.69      4.16 o 
  -3   1   6        0.11        3.76      5.96 o 
  -2   1   6        7.22        8.46      6.20 o 
  -1   1   6      435.77      483.95     12.27 o 
   0   1   6      386.53      423.88     11.70 o 
   1   1   6       92.05       88.27      7.64 o 
   2   1   6        0.98       -2.43      6.05 o 
   3   1   6      109.73      115.94      8.17 o 
   4   1   6      964.69     1008.87     16.98 o 
   5   1   6       87.02       93.90      7.81 o 
   6   1   6      139.19      148.99      9.13 o 
   7   1   6      428.98      421.33     12.46 o 
   8   1   6      690.22      731.60     16.09 o 
   9   1   6       97.10      105.26      8.63 o 
  10   1   6      140.73      154.63      9.49 o 
  11   1   6        4.36        7.11      6.92 o 
  12   1   6        6.81       -2.49      7.92 o 
  13   1   6      133.77      141.63     11.88 o 
  14   1   6      173.85      158.17     13.63 o 
  15   1   6        0.19        9.76     11.62 o 
  16   1   6        0.14      -10.62     14.11 o 
  17   1   6        0.27       11.10     14.55 o 
  18   1   6        2.08        5.54     15.34 o 
 -18   2   6      101.46      105.26      8.54 o 
 -17   2   6        1.40       11.21      8.40 o 
 -16   2   6       30.44       29.77      6.49 o 
 -15   2   6       50.75       48.89      9.07 o 
 -14   2   6       19.78       34.23      8.29 o 
 -13   2   6        3.19       12.17     10.47 o 
 -12   2   6        0.25       -7.61      7.61 o 
 -11   2   6       37.86       32.76      6.00 o 
 -10   2   6      229.21      210.27     11.41 o 
  -9   2   6        4.12        5.14      4.99 o 
  -8   2   6       72.03       83.40      8.26 o 
  -7   2   6      214.69      244.25     10.76 o 
  -6   2   6       29.74       33.85      5.08 o 
  -5   2   6     1510.82     1503.16     21.35 o 
  -4   2   6     1231.58     1269.32     19.76 o 
  -3   2   6      165.56      160.26      9.47 o 
  -2   2   6       27.11       28.92      4.59 o 
  -1   2   6       26.41       31.98      4.85 o 
   0   2   6        0.81        5.83      5.96 o 
   1   2   6      329.57      331.32     11.13 o 
   2   2   6       67.84       70.64      5.45 o 
   3   2   6      286.10      291.91     10.87 o 
   4   2   6      272.52      273.49     10.76 o 
   5   2   6      101.52      102.96      8.73 o 
   6   2   6      172.38      180.17     10.36 o 
   7   2   6      560.27      569.94     14.83 o 
   8   2   6      898.79      910.90     18.34 o 
   9   2   6       12.34       16.61      5.11 o 
  10   2   6       11.81       11.36      7.72 o 
  11   2   6        0.03        8.03      7.00 o 
  12   2   6        1.35        2.00     11.30 o 
  13   2   6        3.83        2.50     10.99 o 
  14   2   6       38.31       45.02      8.80 o 
  15   2   6       53.55       61.65      6.94 o 
  16   2   6       74.77       95.67      7.57 o 
  17   2   6      106.28      120.73     11.34 o 
 -17   3   6        5.68       11.62      9.78 o 
 -16   3   6        0.33        2.64      8.83 o 
 -15   3   6        2.20        0.43      8.21 o 
 -14   3   6      140.98      119.84     10.90 o 
 -13   3   6      428.40      423.79     18.56 o 
 -12   3   6        1.03       14.23     11.62 o 
 -11   3   6       34.87       27.74      8.60 o 
 -10   3   6        5.34        0.00      7.46 o 
  -9   3   6        0.88        2.69      7.48 o 
  -8   3   6       15.59        6.65      8.21 o 
  -7   3   6      241.67      254.19     11.50 o 
  -6   3   6     1419.43     1379.57     22.41 o 
  -5   3   6      830.98      830.60     18.19 o 
  -4   3   6      430.91      417.77     14.37 o 
  -3   3   6       30.04       18.31      6.36 o 
  -2   3   6        0.14        5.11      7.98 o 
  -1   3   6        5.41        9.49      8.03 o 
   0   3   6       36.29       41.72      6.05 o 
   1   3   6      135.28      144.68     10.39 o 
   2   3   6       29.31       42.87      5.99 o 
   3   3   6       28.73       28.80      5.83 o 
   4   3   6       27.32       30.66      6.25 o 
   5   3   6       12.67       21.06      5.04 o 
   6   3   6       16.87        6.72      7.46 o 
   7   3   6        1.51        4.51      5.22 o 
   8   3   6       73.14       67.87      6.46 o 
   9   3   6      500.59      508.08     15.83 o 
  10   3   6      166.78      155.06     14.54 o 
  11   3   6      282.52      273.38     16.32 o 
  12   3   6      110.27       96.07     10.32 o 
  13   3   6        0.16        0.37      8.96 o 
  14   3   6       27.21       28.43      6.85 o 
  15   3   6      159.35      175.15     13.19 o 
 -14   4   6      121.33      120.93      8.21 o 
 -13   4   6      140.36      129.68     11.53 o 
 -12   4   6       14.38        4.27      8.95 o 
 -11   4   6       17.84       21.18      6.39 o 
 -10   4   6        1.25        9.39     13.26 o 
  -9   4   6        3.51       -2.33     13.11 o 
  -8   4   6        0.33        1.41     12.56 o 
  -7   4   6       33.30       34.42      8.98 o 
  -6   4   6        6.95       16.61      8.63 o 
  -5   4   6        0.43        4.62      7.74 o 
  -4   4   6       29.62       39.04      5.40 o 
  -3   4   6       63.47       60.79      6.26 o 
  -2   4   6       75.28       75.31      6.26 o 
  -1   4   6       54.66       49.58      6.05 o 
   0   4   6       43.15       50.80      6.06 o 
   1   4   6      420.54      404.20     13.85 o 
   2   4   6       19.06       22.07      5.39 o 
   3   4   6       77.26       68.92      6.40 o 
   4   4   6        2.19       -3.25      8.01 o 
   5   4   6        9.44        0.92     11.91 o 
   6   4   6        0.95        9.62     11.48 o 
   7   4   6       81.86      103.43      9.69 o 
   8   4   6      272.40      274.55     16.58 o 
   9   4   6      329.79      321.41     17.79 o 
  10   4   6      391.21      409.79     15.89 o 
  11   4   6       26.77       25.45      6.57 o 
  12   4   6        2.53       -8.87      9.89 o 
  13   4   6       23.75        5.07      9.93 o 
 -10   5   6        0.27      -11.48     11.48 o 
  -9   5   6        8.10        8.00     11.67 o 
  -8   5   6      152.91      130.64      9.29 o 
  -7   5   6        1.74        0.35     11.14 o 
  -6   5   6       68.52       74.97      8.20 o 
  -5   5   6       28.57       15.67     10.76 o 
  -4   5   6        9.72        0.29     13.92 o 
  -3   5   6        0.70       15.06     13.57 o 
  -2   5   6        8.66        2.55     13.98 o 
  -1   5   6        1.35        6.57     13.60 o 
   0   5   6       57.85       57.03     10.16 o 
   1   5   6      217.85      224.09     16.81 o 
   2   5   6       39.26       35.87     10.01 o 
   3   5   6       17.70       20.05      9.96 o 
   4   5   6        0.00       -4.71     10.58 o 
   5   5   6       21.85       45.12      7.34 o 
   6   5   6        5.41       14.60      9.95 o 
   7   5   6       38.59       36.34      7.83 o 
   8   5   6        1.07      -11.05     11.05 o 
   9   5   6        1.60       -8.77     10.35 o 
 -17   0   7       22.72       21.89     15.41 o 
 -15   0   7        0.00        6.12     10.32 o 
 -13   0   7       12.11        5.60      9.89 o 
 -11   0   7       54.32       53.14      6.06 o 
  -9   0   7       52.51       55.97      5.94 o 
  -7   0   7        5.94       -7.37      7.37 o 
  -5   0   7       12.15       13.85      4.57 o 
  -3   0   7      977.05     1041.38     18.19 o 
  -1   0   7       27.20       17.96      4.96 o 
   1   0   7       29.93       33.31      4.82 o 
   3   0   7      224.09      224.60     10.55 o 
   5   0   7       97.09       89.71      8.60 o 
   7   0   7        1.91        1.92      6.77 o 
   9   0   7       10.81        4.37      7.60 o 
  11   0   7        2.69        4.13      9.75 o 
  13   0   7        0.64        9.01     10.15 o 
  15   0   7       15.53       21.05     14.37 o 
 -17   1   7      100.97      110.37     11.51 o 
 -16   1   7       34.25       42.69     10.56 o 
 -15   1   7        1.26       16.69      9.87 o 
 -14   1   7        0.55      -12.03     12.03 o 
 -13   1   7       61.25       62.48      8.70 o 
 -12   1   7       72.79       64.96      8.50 o 
 -11   1   7        0.23        3.56      7.63 o 
 -10   1   7       13.15       14.69      5.27 o 
  -9   1   7       16.09       16.75      5.63 o 
  -8   1   7       64.29       70.40      6.03 o 
  -7   1   7       19.08       18.70      5.20 o 
  -6   1   7        1.88        3.59      6.52 o 
  -5   1   7        0.05       -6.60      6.60 o 
  -4   1   7        3.70        3.13      6.19 o 
  -3   1   7       56.52       64.70      5.36 o 
  -2   1   7       44.18       46.59      5.30 o 
  -1   1   7        0.97       -2.20      6.52 o 
   0   1   7       17.62       15.60      4.97 o 
   1   1   7       24.42       17.05      5.08 o 
   2   1   7        3.90       -5.99      6.49 o 
   3   1   7        0.38        0.83      6.45 o 
   4   1   7        0.17       -5.27      6.92 o 
   5   1   7      462.13      487.62     13.98 o 
   6   1   7      443.72      431.94     14.09 o 
   7   1   7      283.86      296.71     12.48 o 
   8   1   7       21.60       25.02      5.37 o 
   9   1   7       13.69       23.61      5.33 o 
  10   1   7        0.09       -3.25      7.69 o 
  11   1   7      143.22      137.62     13.32 o 
  12   1   7        6.05       16.70     11.21 o 
  13   1   7        2.08       11.57      8.09 o 
  14   1   7       40.58       48.59      9.93 o 
  15   1   7       15.95       -5.16     15.18 o 
  16   1   7        2.78      -15.27     15.27 o 
 -16   2   7       29.00       37.78      6.62 o 
 -15   2   7        0.07       -3.58      9.21 o 
 -14   2   7      112.03      125.71     11.48 o 
 -13   2   7       18.26        1.81     12.82 o 
 -12   2   7       65.30       61.63      8.80 o 
 -11   2   7        0.31        0.74     11.39 o 
 -10   2   7      109.86      112.03      9.76 o 
  -9   2   7      669.89      676.60     17.48 o 
  -8   2   7      599.62      659.58     16.81 o 
  -7   2   7      103.87      101.22      9.76 o 
  -6   2   7        0.86       -7.40      7.40 o 
  -5   2   7       28.58       27.06      5.45 o 
  -4   2   7       54.55       57.41      5.77 o 
  -3   2   7       91.20      103.45      8.21 o 
  -2   2   7        5.93       11.21      4.70 o 
  -1   2   7        0.45        3.02      6.51 o 
   0   2   7        1.38       -6.86      6.86 o 
   1   2   7        3.46        9.98      4.84 o 
   2   2   7       48.97       55.12      5.56 o 
   3   2   7        7.94       10.95      4.90 o 
   4   2   7      114.43      116.11      8.98 o 
   5   2   7      100.47      107.30      9.32 o 
   6   2   7      196.82      195.63     11.11 o 
   7   2   7      135.66      132.94     10.30 o 
   8   2   7        7.23        1.41      7.69 o 
   9   2   7        0.49       -2.36     11.47 o 
  10   2   7       80.12       89.43      8.89 o 
  11   2   7        0.01        0.78     11.94 o 
  12   2   7        2.05       -7.32     12.73 o 
  13   2   7        1.12       -5.51      8.67 o 
  14   2   7      151.29      155.38     12.17 o 
  15   2   7      124.07      140.38     11.87 o 
 -15   3   7        2.14       -4.25      9.41 o 
 -14   3   7        0.33       -0.51      9.49 o 
 -13   3   7       15.97       26.63      6.22 o 
 -12   3   7        8.72       18.08      6.42 o 
 -11   3   7        5.03       12.27     12.57 o 
 -10   3   7        0.05       -6.40     12.91 o 
  -9   3   7       77.86       84.57      9.15 o 
  -8   3   7      330.87      317.12     16.75 o 
  -7   3   7      270.85      229.92     15.30 o 
  -6   3   7       83.22       76.57      7.03 o 
  -5   3   7       94.30      103.36     10.13 o 
  -4   3   7      121.50      114.47     10.07 o 
  -3   3   7        3.64       -0.72      7.11 o 
  -2   3   7        1.93       -7.43      7.46 o 
  -1   3   7       23.56       23.58      5.59 o 
   0   3   7      525.67      484.38     15.27 o 
   1   3   7      214.23      186.54     11.28 o 
   2   3   7       68.12       69.29      6.11 o 
   3   3   7        9.35        2.84      7.38 o 
   4   3   7       16.16        6.71      7.94 o 
   5   3   7       48.62       50.96      5.97 o 
   6   3   7       31.36       33.57      8.46 o 
   7   3   7       30.43       38.38      8.69 o 
   8   3   7       23.82       47.16      8.77 o 
   9   3   7       28.24       23.66      9.36 o 
  10   3   7       28.19       34.40      9.36 o 
  11   3   7        4.35        3.39      6.03 o 
  12   3   7       20.35        9.29      9.43 o 
  13   3   7       21.12       29.93      6.66 o 
 -12   4   7        0.00        5.07      9.73 o 
 -11   4   7       49.34       52.81      7.43 o 
 -10   4   7       68.14       68.00      7.66 o 
  -9   4   7        0.05       -3.05      9.03 o 
  -8   4   7       35.91       51.19      6.91 o 
  -7   4   7       44.16       48.82     10.07 o 
  -6   4   7        7.26       -9.55     13.82 o 
  -5   4   7        1.48      -11.73     13.42 o 
  -4   4   7        0.00       -5.10     13.02 o 
  -3   4   7        0.00        8.93     12.65 o 
  -2   4   7       26.99       34.06      9.39 o 
  -1   4   7       56.27       55.71      9.58 o 
   0   4   7       12.88        3.96     12.88 o 
   1   4   7      114.06       92.10      9.99 o 
   2   4   7        1.13       -0.78     12.57 o 
   3   4   7        0.03       -0.89     12.85 o 
   4   4   7       41.93       41.29      9.89 o 
   5   4   7        0.82        6.08     13.19 o 
   6   4   7        0.63       -0.05      8.66 o 
   7   4   7       24.41       27.51      6.89 o 
   8   4   7       28.44       35.40      6.68 o 
   9   4   7        5.55        4.67      6.54 o 
  10   4   7      483.87      507.62     18.11 o 
  -6   5   7       15.97       11.10     11.44 o 
  -5   5   7       57.17       64.41      8.98 o 
  -4   5   7       55.77       60.84      8.81 o 
  -3   5   7        1.99        1.29     10.39 o 
  -2   5   7        1.82      -10.73     10.73 o 
  -1   5   7        7.79      -11.05     11.05 o 
   0   5   7        0.00       -3.12     10.62 o 
   1   5   7       96.85       93.04      9.04 o 
   2   5   7        3.88      -11.02     11.02 o 
   3   5   7        2.86        2.61     10.36 o 
   4   5   7        1.80       14.72      7.51 o 
   5   5   7        1.18       -7.49     10.45 o 
 -14   0   8        0.46       18.54     13.57 o 
 -12   0   8        1.07      -10.90     10.90 o 
 -10   0   8        2.73       -7.35     10.19 o 
  -8   0   8       59.18       68.42      6.46 o 
  -6   0   8        0.15       -6.88      7.34 o 
  -4   0   8       59.18       61.60      6.19 o 
  -2   0   8      719.91      772.71     17.39 o 
   0   0   8       97.19       96.34      9.43 o 
   2   0   8      230.93      220.97     11.68 o 
   4   0   8       34.12       33.54      5.73 o 
   6   0   8     1281.40     1327.67     23.32 o 
   8   0   8       48.49       51.82      7.74 o 
  10   0   8       22.17       27.92      7.91 o 
  12   0   8        0.75       18.36     14.37 o 
  14   0   8        3.00      -11.13     15.07 o 
 -15   1   8        4.67      -13.68     15.75 o 
 -14   1   8        6.63       18.41     10.29 o 
 -13   1   8       16.21       17.75     10.45 o 
 -12   1   8      515.09      515.28     20.05 o 
 -11   1   8       14.01       16.18     12.10 o 
 -10   1   8       40.53       37.00      8.34 o 
  -9   1   8       35.04       29.77      8.04 o 
  -8   1   8       51.80       53.77      8.15 o 
  -7   1   8      100.30       90.69      6.97 o 
  -6   1   8      114.31      123.25      9.93 o 
  -5   1   8       15.93       13.97      5.57 o 
  -4   1   8        6.24        7.43      7.20 o 
  -3   1   8      203.04      202.95     10.56 o 
  -2   1   8       19.52       21.63      5.31 o 
  -1   1   8       24.39       28.84      5.34 o 
   0   1   8       19.42       22.07      5.23 o 
   1   1   8        7.42       17.04      5.37 o 
   2   1   8        5.41       11.10      7.48 o 
   3   1   8        0.09       -5.14      7.15 o 
   4   1   8      106.74      124.69      9.52 o 
   5   1   8      288.69      291.30     12.93 o 
   6   1   8      737.93      748.06     19.74 o 
   7   1   8      139.64      131.25     12.68 o 
   8   1   8       14.69       12.36     11.30 o 
   9   1   8       20.36       22.73      8.20 o 
  10   1   8       21.25       12.19     11.61 o 
  11   1   8       81.43       84.91     10.82 o 
  12   1   8      252.52      245.41     17.70 o 
  13   1   8       20.64       19.27     15.35 o 
 -14   2   8       39.41       29.17      7.29 o 
 -13   2   8       24.11       -5.42     10.35 o 
 -12   2   8        8.81       12.94      9.06 o 
 -11   2   8       70.14       72.38      7.29 o 
 -10   2   8        7.44       -4.07     12.30 o 
  -9   2   8       76.21       83.37      9.75 o 
  -8   2   8      346.57      341.05     16.78 o 
  -7   2   8      140.68      132.45      9.43 o 
  -6   2   8       35.52       25.13      8.40 o 
  -5   2   8        2.96        6.34     10.99 o 
  -4   2   8        8.81        3.55      5.54 o 
  -3   2   8        3.24       -3.19      8.32 o 
  -2   2   8       26.06       25.59      5.83 o 
  -1   2   8        1.56       -2.12      7.52 o 
   0   2   8        2.16        1.06      7.55 o 
   1   2   8      206.74      213.08     11.48 o 
   2   2   8      139.78      144.53     10.29 o 
   3   2   8      235.48      191.64     13.92 o 
   4   2   8       12.78        7.78     10.79 o 
   5   2   8       26.21       11.39      8.55 o 
   6   2   8       11.70      -11.84     11.84 o 
   7   2   8        2.00      -10.56     12.36 o 
   8   2   8        0.41       -4.33     12.13 o 
   9   2   8       83.42       82.45      7.03 o 
  10   2   8       13.32       18.13      6.46 o 
  11   2   8       10.33       15.67      6.03 o 
  12   2   8      112.92      121.79     12.10 o 
 -12   3   8        0.01       -1.44      9.09 o 
 -11   3   8       16.85        3.52      9.43 o 
 -10   3   8       13.06       13.46      6.37 o 
  -9   3   8        0.09       -3.90      8.70 o 
  -8   3   8      159.67      166.94     11.71 o 
  -7   3   8      425.75      368.71     18.76 o 
  -6   3   8      494.17      458.82     18.79 o 
  -5   3   8      417.50      366.64     17.19 o 
  -4   3   8       26.47        8.14     13.55 o 
  -3   3   8       20.10        1.95     12.85 o 
  -2   3   8        0.86        1.64     12.45 o 
  -1   3   8      101.37       78.46      9.47 o 
   0   3   8       39.10       28.49      9.10 o 
   1   3   8       22.09        7.37     12.51 o 
   2   3   8      220.50      229.49     15.38 o 
   3   3   8       95.90       92.96      9.82 o 
   4   3   8        3.46       13.22      8.95 o 
   5   3   8        6.41        4.48     13.34 o 
   6   3   8       69.73       60.76      7.12 o 
   7   3   8       24.13       29.93      6.54 o 
   8   3   8        2.39        2.47      6.19 o 
   9   3   8       34.19       23.62      7.09 o 
  10   3   8        9.28       -8.21      9.47 o 
  -8   4   8      117.80      124.19     12.10 o 
  -7   4   8      246.54      235.39     14.49 o 
  -6   4   8      356.28      317.56     14.64 o 
  -5   4   8       43.28       47.28      6.83 o 
  -4   4   8        7.07        5.76      6.28 o 
  -3   4   8        3.86        4.01      8.77 o 
  -2   4   8        0.54        2.07      8.95 o 
  -1   4   8        5.10        8.18      8.23 o 
   0   4   8        5.05        5.56      8.11 o 
   1   4   8        0.72        8.61      6.16 o 
   2   4   8       16.58        6.17      9.43 o 
   3   4   8       10.41       11.08      9.06 o 
   4   4   8        7.93       10.68      9.30 o 
   5   4   8        7.10        3.71      9.18 o 
   6   4   8       26.84       30.46      6.79 o 
 -11   0   9       18.13       15.58     15.26 o 
  -9   0   9        2.44       -2.00     14.14 o 
  -7   0   9       28.08       37.66      7.46 o 
  -5   0   9      121.57      129.85      9.04 o 
  -3   0   9       35.48       34.16      7.31 o 
  -1   0   9       22.89       33.91      7.32 o 
   1   0   9       12.95       26.69      6.98 o 
   3   0   9      278.07      266.67     14.77 o 
   5   0   9      790.41      842.22     21.25 o 
   7   0   9       66.72       54.71     11.02 o 
   9   0   9       28.83       37.58     10.62 o 
 -12   1   9        6.25       -0.94     14.66 o 
 -11   1   9      207.15      200.34     17.93 o 
 -10   1   9      305.77      292.13     18.73 o 
  -9   1   9      217.95      238.38     17.28 o 
  -8   1   9        0.85      -14.92     14.92 o 
  -7   1   9       20.20        7.32     11.79 o 
  -6   1   9       12.99       10.58      8.29 o 
  -5   1   9       86.06       83.39      9.06 o 
  -4   1   9       41.66       42.60      8.14 o 
  -3   1   9       29.65       31.78      8.23 o 
  -2   1   9        0.46        1.93     10.65 o 
  -1   1   9        2.41      -11.21     11.21 o 
   0   1   9       14.47        8.92     11.10 o 
   1   1   9        0.16       -2.33     10.91 o 
   2   1   9       68.21       58.76      8.44 o 
   3   1   9       16.39        3.81     11.62 o 
   4   1   9      290.00      333.11     16.46 o 
   5   1   9      127.35      120.47      9.69 o 
   6   1   9        0.04      -14.35     14.35 o 
   7   1   9        8.51        5.97     14.45 o 
   8   1   9       11.82       -4.56     14.94 o 
   9   1   9        0.30       15.83     10.21 o 
  10   1   9        3.39      -12.00     15.24 o 
 -10   2   9      210.64      220.58     14.41 o 
  -9   2   9      257.46      276.38     13.85 o 
  -8   2   9        0.02       11.90      8.37 o 
  -7   2   9       28.90       27.52      6.88 o 
  -6   2   9        0.35       -9.27      9.27 o 
  -5   2   9        0.00       -8.81      8.81 o 
  -4   2   9        0.26        8.23      8.38 o 
  -3   2   9        1.82      -12.51     12.51 o 
  -2   2   9      132.58      142.38      9.98 o 
  -1   2   9      216.37      177.93     16.01 o 
   0   2   9        6.09       -1.23     11.88 o 
   1   2   9       26.02       35.41      8.92 o 
   2   2   9       19.45       17.27      6.52 o 
   3   2   9       23.18       23.89      6.26 o 
   4   2   9        4.87       -5.02      8.89 o 
   5   2   9       24.76        3.38     10.32 o 
   6   2   9        4.67        8.61      6.36 o 
   7   2   9        0.04        3.58      8.49 o 
   8   2   9        2.76       -8.95      8.95 o 
  -7   3   9        6.44       -9.81      9.81 o 
  -6   3   9       11.14        6.89      8.77 o 
  -5   3   9        5.07       -1.40      9.15 o 
  -4   3   9        0.33       -3.13      9.07 o 
  -3   3   9       37.72       36.34      7.12 o 
  -2   3   9      105.20       93.35      7.84 o 
  -1   3   9       76.41       64.78      7.43 o 
   0   3   9        0.34        2.24      8.00 o 
   1   3   9       14.69       15.27      6.36 o 
   2   3   9       17.97       18.94      6.71 o 
   3   3   9        6.61       -4.54      9.18 o 
   4   3   9        1.13       -4.91      9.46 o 
   5   3   9       20.49       21.48      6.88 o 
  -6   0  10        2.72       -0.34     14.83 o 
  -4   0  10       81.81       90.92     11.30 o 
  -2   0  10       74.40       68.13     10.45 o 
   0   0  10        4.63       18.65     10.18 o 
   2   0  10       63.93       62.17     11.37 o 
   4   0  10     1484.37     1296.96     29.41 o 
  -6   1  10        7.88        0.46     15.69 o 
  -5   1  10       76.02       71.06     11.33 o 
  -4   1  10      135.52      126.46     11.85 o 
  -3   1  10        4.79       21.51     10.27 o 
  -2   1  10        4.34       -3.25     14.81 o 
  -1   1  10        2.99       11.53     14.35 o 
   0   1  10        0.82       12.45     14.18 o 
   1   1  10       33.00       33.19     10.64 o 
   2   1  10        1.43       10.64     14.98 o 
   3   1  10       87.75       68.74     11.48 o 
   4   1  10       18.93       -0.92     15.32 o 
  -1   2  10      121.28      119.55     11.61 o 
                                                 
